# Supplementary material for: Prediction of intracellular metabolic states from extracellular metabolomic data
Source: Metabolomics. 2014 Aug 14;11(3):603–19. doi: 10.1007/s11306-014-0721-3 (PMC4419158; doi:10.1007/s11306-014-0721-3)
Supplement: Supplementary file 1 — File S1. Supplementary material 1 (XLSX 915 kb) [file 11306_2014_721_MOESM1_ESM.xlsx]

## Sheet: overview
Overview of tables
Table S1	Table containing constraints applied to the global model (modelRPMI).
Table S2	Exo-metabolomic profile CCRF-CEM used for model building
Table S3	Exo-metabolomic profile Molt-4 used for model building
Table S4	Absent calls mapped
Table S5	Shared and unique reactions and metabolites
Table S6	Sampling medians for Molt-4 and CCRF-CEM
Table S7	Comparison of flux changes and and gene expression changes of genes more highly expressed in Molt-4 cells.
Table S8	Comparison of flux changes and gene expression changes of genes more highly expressed in CCRF-CEM cells.
Table S9	Results of the single gene deletion
Table S10	Subset of reactions derived from Recon 2 to constitute the global model
Table S11	Reactions added to Recon 2 and the global model.
Table S12	Mapping between DABG calls and model gene ID
Table S13	Differentially expressed model genes
Table S14	AS events model genes
Table S15	Detection limits (derived from Paglia 2012) for the definition of model bounds
Table S16	Calculation of the growth rates and definition of upper (ub) and lower bounds (lb) imposed on the cell line models
Table S17	Lower bounds of commonly exchanged metabolites were adjusted acoding to the relation of change in uptake/secretion in the experiment
Table S18	The transcriptomic data, had despite low impact on the internal network redundancy, an impact on the prediction of the metabolic predictions between the two cell lines.

## Sheet: Table S1
Table S1: Table containing constraints applied to the global model (modelRPMI).
Rxns	lb	ub
'10FTHF5GLUtl'	0	500
'10FTHF5GLUtm'	0	500
'10FTHF6GLUtl'	0	500
'10FTHF6GLUtm'	0	500
'10FTHF7GLUtl'	0	500
'10FTHF7GLUtm'	0	500
'10FTHFtl'	-500	500
'10FTHFtm'	-500	500
'11DOCRTSLtm'	-500	500
'11DOCRTSLtr'	-500	500
'11DOCRTSTRNtm'	-500	500
'11DOCRTSTRNtr'	-500	500
'13DAMPPOX'	0	500
'1MNCAMti'	0	500
'1PPDCRp'	0	500
'1a_24_25VITD2Hm'	0	500
'1a_24_25VITD3Hm'	0	500
'1a_25VITD2Hm'	0	500
'1a_25VITD3Hm'	0	500
'24NPHte'	-500	500
'24_25DHVITD2t'	0	500
'24_25DHVITD2tm'	0	500
'24_25DHVITD3t'	0	500
'24_25DHVITD3tm'	0	500
'24_25VITD2Hm'	0	500
'24_25VITD3Hm'	0	500
'25HVITD2t'	0	500
'25HVITD2tin'	0	500
'25HVITD2tin_m'	0	500
'25HVITD2tm'	0	500
'25HVITD3t'	0	500
'25HVITD3tin'	0	500
'25HVITD3tin_m'	0	500
'25HVITD3tm'	0	500
'25VITD2Hm'	0	500
'25VITD3Hm'	0	500
'2AMACHYD'	0	500
'2AMACSULT'	0	500
'2AMADPTm'	-500	500
'2DR1PP'	0	500
'2HBO'	-500	500
'2HBt2'	-500	500
'2HCO3_NAt'	-500	500
'2MCITt'	-500	500
'2OXOADOXm'	0	500
'2OXOADPTm'	-500	500
'34DHOXPEGOX'	-500	500
'34DHOXPEGt'	-500	500
'34DHPHAMT'	0	500
'34DHPHEt'	-500	500
'34DHPLACOX'	0	500
'34DHPLACOX_NADP_'	-500	500
'34DHXMANDACOX'	0	500
'34DHXMANDACOX_NADP_'	-500	500
'34HPLFM'	0	500
'34HPPOR'	0	500
'34HPPte'	-500	500
'35CGMPtn'	-500	500
'3AIBTm'	-500	500
'3AIBt'	0	500
'3AIBtm'	0	500
'3DPHBH1'	0	500
'3DPHBH2'	0	500
'3DSPHR'	0	500
'3HAO'	0	500
'3HBCDm'	-500	500
'3HBCOAHLm'	0	500
'3HCO3_NAt'	-500	500
'3HKYNAKGAT'	0	500
'3HLYTCL'	0	500
'3HPCOAHYD'	0	500
'3HPPD'	-500	500
'3HXKYNDCL'	0	500
'3HXKYNOXDA'	0	500
'3M4HDXPAC'	-500	500
'3MLDAt'	-500	500
'3MOBt2im'	0	500
'3MOBte'	-500	500
'3MOPt2im'	0	500
'3MOPte'	-500	500
'3MOX4HOXPGALDOX'	0	500
'3MOX4HOXPGALDOX_NADP_'	-500	500
'3MOXTYROX'	0	500
'3NTD7l'	0	500
'3SALAASPm'	-500	500
'3SALACBOXL'	0	500
'3SALAOX'	0	500
'3SALATAi'	0	500
'3SALATAim'	0	500
'3SPYRSP'	0	500
'3SPYRSPm'	0	500
'41R1H2MAE12BOOX'	0	500
'41R2A1H12BOOX'	0	500
'42A12BOOX'	0	500
'4ABUTtm'	-500	500
'4HBZCOAFm'	0	500
'4HBZFm'	0	500
'4HDEBRISOQUINEte'	-500	500
'4HGLSDm'	0	500
'4HOXPACDOX_NADP_'	-500	500
'4HPRO_LTte'	-500	500
'4MOPt2im'	0	500
'4MOPte'	-500	500
'4MPTNLte'	-500	500
'4MPTNLtm'	-500	500
'4MPTNLtr'	-500	500
'4MTOLBUTAMIDEte'	-500	500
'4NPHSFte'	-500	500
'4NPHSULT'	0	500
'4NPHte'	-500	500
'4PYRDX'	0	500
'5ADTSTSTERONEGLCte'	0	500
'5ADTSTSTERONEGLCtr'	-500	500
'5ADTSTSTERONESULT'	0	500
'5ADTSTSTERONESte'	-500	500
'5ADTSTSTERONEte'	-500	500
'5ADTSTSTERONEtr'	-500	500
'5AOPtm'	-500	500
'5DHFtl'	0	500
'5FTHFt2'	-500	500
'5HLTDL'	0	500
'5HOMEPRAZOLEte'	-500	500
'5HOXINDACTO2OX'	0	500
'5HOXINDACTOX'	0	500
'5HOXINDACTOXm'	0	500
'5HOXINOXDA'	0	500
'5HTRPDOX'	0	500
'5HTRPVESSEC'	0	500
'5HXKYNDCL'	0	500
'5HXKYNOXDA'	0	500
'5MTAte'	-500	500
'5MTHFt'	-500	500
'5MTHFt2'	-500	500
'5OXPROt'	-500	500
'5THFtl'	0	500
'5THFtm'	0	500
'6DHFtl'	0	500
'6DHFtm'	0	500
'6HTSTSTERONEte'	-500	500
'6HTSTSTERONEtr'	-500	500
'6THFtl'	0	500
'6THFtm'	0	500
'7DHCHSTEROLtr'	-500	500
'7DHFtl'	0	500
'7DHFtm'	0	500
'7THFtl'	0	500
'7THFtm'	0	500
'A4GALTc'	0	500
'A4GALTg'	0	500
'A4GNT1g'	0	500
'A4GNT2g'	0	500
'AACOAT'	-500	500
'AACTOOR'	0	500
'AACTtm'	0	500
'AAPSAS'	0	500
'AASAD3'	0	500
'AASAD3m'	0	500
'AATAi'	0	500
'ABO1g'	0	500
'ABO2g'	0	500
'ABO3g'	0	500
'ABO4g'	0	500
'ABO5g'	0	500
'ABO6g'	0	500
'ABO7g'	0	500
'ABO8g'	0	500
'ABO9g'	0	500
'ABTArm'	-500	500
'ABTD'	-500	500
'ABTti'	0	500
'ABUTD'	0	500
'ABUTt2r'	-500	500
'ABUTt2rL'	-500	500
'ABUTt4_2_r'	-500	500
'ACACT1'	0	500
'ACACT10m'	-500	500
'ACACT1r'	-500	500
'ACACT1rm'	-500	500
'ACACT1x'	0	500
'ACACT4p'	0	500
'ACACT5p'	0	500
'ACACT6p'	0	500
'ACACT7p'	0	500
'ACACT8p'	0	500
'ACACT9p'	0	500
'ACACt2'	-500	500
'ACACt2m'	-500	500
'ACACtx'	-500	500
'ACALDt'	-500	500
'ACALDtm'	-500	500
'ACALDtr'	-500	500
'ACALDtx'	-500	500
'ACCOAC'	0	500
'ACCOACm'	0	500
'ACCOAL'	0	500
'ACCOALm'	0	500
'ACCOAgt'	-500	500
'ACCOAtn'	-500	500
'ACCOAtr'	-500	500
'ACETONEt2'	-500	500
'ACETONEt2m'	-500	500
'ACGAGBSIDEtg'	-500	500
'ACGAGBSIDEtl'	-500	500
'ACGALFUCGALACGALFUC12GAL14ACGLCGALGLUSIDEte'	-500	500
'ACGALFUCGALACGALFUC12GAL14ACGLCGALGLUSIDEtg'	-500	500
'ACGALFUCGALACGALFUCGALACGLCGAL14ACGLCGALGLUSIDEte'	-500	500
'ACGALFUCGALACGALFUCGALACGLCGAL14ACGLCGALGLUSIDEtg'	-500	500
'ACGALK'	0	500
'ACGALK2'	0	500
'ACGALtlg'	-500	500
'ACGALtly'	0	500
'ACGAM2E'	-500	500
'ACGAM6PSi'	0	500
'ACGAMK'	0	500
'ACGAMPM'	-500	500
'ACGAMtly'	0	500
'ACGBGBSIDEtg'	-500	500
'ACGBGBSIDEtl'	-500	500
'ACGPID'	0	500
'ACGSm'	0	500
'ACHEe'	0	500
'ACHVESSEC'	0	500
'ACHtn'	-500	500
'ACITL'	0	500
'ACN13ACNGALGBSIDEte'	-500	500
'ACN13ACNGALGBSIDEtg'	-500	500
'ACN23ACNGALGBSIDEte'	-500	500
'ACN23ACNGALGBSIDEtg'	-500	500
'ACNACNGAL14ACGLCGALGLUSIDEte'	-500	500
'ACNACNGAL14ACGLCGALGLUSIDEtg'	-500	500
'ACNACNGALGBSIDEte'	-500	500
'ACNACNGALGBSIDEtg'	-500	500
'ACNAM9PL'	0	500
'ACNAM9PL2'	0	500
'ACNAMPH'	0	500
'ACNAMlt'	-500	500
'ACNAMtn'	0	500
'ACNGALACGLCGAL14ACGLCGALGLUSIDEte'	-500	500
'ACNGALACGLCGAL14ACGLCGALGLUSIDEtg'	-500	500
'ACNMLr'	-500	500
'ACOAD10m'	0	500
'ACOAD1fm'	0	500
'ACOAD8m'	0	500
'ACOAD9m'	0	500
'ACOAHi'	0	500
'ACOAO7p'	0	500
'ACOATA'	-500	500
'ACODA'	0	500
'ACONT'	-500	500
'ACONTm'	-500	500
'ACOX22x'	0	500
'ACOX2x'	0	500
'ACP1_FMN'	0	500
'ACRNtm'	0	500
'ACS'	0	500
'ACS2'	0	500
'ACSOMT'	0	500
'ACSRTNMT'	0	500
'ACSm'	0	500
'ACTLMO'	0	500
'ACTNMO'	0	500
'ACYP'	0	500
'ACt2m'	-500	500
'ACt2r'	-500	500
'ACtg'	-500	500
'ADA'	0	500
'ADAe'	0	500
'ADCim'	0	500
'ADEt'	-500	500
'ADEtl'	-500	500
'ADHAPtx'	-500	500
'ADK1'	-500	500
'ADK1m'	-500	500
'ADK3'	-500	500
'ADK3m'	-500	500
'ADKd'	-500	500
'ADMDC'	0	500
'ADNCYC'	0	500
'ADNK1'	0	500
'ADNK1m'	0	500
'ADNt'	-500	500
'ADNt4'	0	500
'ADNt5'	0	500
'ADNtl'	-500	500
'ADNtm'	-500	500
'ADPGLC'	0	500
'ADPMAN'	0	500
'ADPRDP'	0	500
'ADPRDPm'	0	500
'ADPRIBt'	0	500
'ADPT'	0	500
'ADPtx'	-500	500
'ADRNCOAtx'	-500	500
'ADRNCPT1'	0	500
'ADRNCPT2'	0	500
'ADRNCRNt'	0	500
'ADRNLPVESSEC'	0	500
'ADRNt'	-500	500
'ADSELK'	0	500
'ADSK'	0	500
'ADSL1'	0	500
'ADSL2'	0	500
'ADSS'	0	500
'AFLATOXINte'	-500	500
'AG13T10g'	0	500
'AG13T11g'	0	500
'AG13T12g'	0	500
'AG13T13g'	0	500
'AG13T14g'	0	500
'AG13T15g'	0	500
'AG13T16g'	0	500
'AG13T17g'	0	500
'AG13T18g'	0	500
'AG13T1g'	0	500
'AG13T2g'	0	500
'AG13T3g'	0	500
'AG13T4g'	0	500
'AG13T5g'	0	500
'AG13T6g'	0	500
'AG13T7g'	0	500
'AG13T8g'	0	500
'AG13T9g'	0	500
'AGDC'	0	500
'AGLPC'	0	500
'AGLPED'	0	500
'AGLPET'	0	500
'AGLPH'	0	500
'AGLPR'	0	500
'AGLPT'	0	500
'AGMTm'	0	500
'AGPAT1'	0	500
'AGPRim'	0	500
'AGPSx'	0	500
'AGPex'	-500	500
'AGTim'	0	500
'AGTix'	0	500
'AHANDROSTANGLCte'	0	500
'AHANDROSTANGLCtr'	-500	500
'AHC'	-500	500
'AHCYSte'	-500	500
'AHCYStn'	-500	500
'AHCYStr'	-500	500
'AHEXASE2ly'	0	500
'AHEXASEly'	0	500
'AICART'	-500	500
'AICARte'	-500	500
'AIRCr'	-500	500
'AK2LGCHOLt'	-500	500
'AKGDm'	0	500
'AKGMALtm'	-500	500
'AKGt4_3'	-500	500
'AKGtp'	-500	500
'AKR1C1'	0	500
'AKR1C41'	0	500
'AKR1C42'	0	500
'AKR1D'	0	500
'AKR1D2'	0	500
'ALAASNNaEx'	0	500
'ALACYSNaEx'	0	500
'ALADGLNexR'	-500	500
'ALADGLYexR'	-500	500
'ALAGLNNaEx'	0	500
'ALAGLNexR'	-500	500
'ALAGLYexR'	-500	500
'ALAR'	-500	500
'ALASERNaEx'	0	500
'ALASm'	0	500
'ALATA_L'	-500	500
'ALATHRNaEx'	0	500
'ALAt2r'	-500	500
'ALAt2rL'	-500	500
'ALAt4'	0	500
'ALAtN1'	-500	500
'ALCD1'	-500	500
'ALCD21_D'	0	500
'ALCD21_L'	0	500
'ALCD22_D'	0	500
'ALCD22_L'	0	500
'ALCD2if'	0	500
'ALCD2yf'	0	500
'ALDD19x'	0	500
'ALDD19x(P)'	0	500
'ALDD20x'	0	500
'ALDD20xm'	0	500
'ALDD21'	0	500
'ALDD2x'	0	500
'ALDD2xm'	0	500
'ALDD2y'	0	500
'ALDSTRNte'	-500	500
'ALDSTRNtm'	-500	500
'ALKP'	0	500
'ALOX12'	0	500
'ALOX12R'	0	500
'ALOX15'	0	500
'ALOX5'	0	500
'ALOX52'	0	500
'ALR'	0	500
'ALR2'	0	500
'ALR3'	0	500
'AM6SAD'	0	500
'AMACR2p'	0	500
'AMACR2r'	0	500
'AMACRp'	0	500
'AMACRr'	0	500
'AMANK'	0	500
'AMCOXO'	0	500
'AMETr'	-500	500
'AMETt2m'	-500	500
'AMETtn'	-500	500
'AMPDA'	0	500
'AMPTASECG'	0	500
'AMPTASECGe'	0	500
'AMPtp'	-500	500
'AMPtr'	-500	500
'AMY1e'	0	500
'AMY2e'	0	500
'ANDRSTRNGLCte'	0	500
'ANDRSTRNGLCtr'	-500	500
'ANDRSTRNte'	-500	500
'ANDRSTRNtr'	-500	500
'ANTHte'	-500	500
'ANTIPYRENEte'	-500	500
'AOBUTDsm'	0	500
'AP4AH1'	0	500
'APAT2rm'	-500	500
'APNNOXte'	-500	500
'APOCF'	0	500
'APOCFm'	0	500
'APOC_LYS_BTNP'	0	500
'APOC_LYS_BTNPm'	0	500
'APPNNte'	-500	500
'APRGSTRNte'	-500	500
'APRTO2'	0	500
'AQCOBALt'	0	500
'ARABR'	0	500
'ARAB_Lt'	-500	500
'ARACHCOAtx'	-500	500
'ARACHCPT1'	0	500
'ARACHCPT2'	0	500
'ARACHCRNt'	0	500
'ARACHDCOAtx'	-500	500
'ARACHDt2'	-500	500
'ARACHDtr'	-500	500
'ARACHt'	-500	500
'ARGDCm'	0	500
'ARGLYSex'	0	500
'ARGN'	0	500
'ARGNm'	0	500
'ARGSL'	-500	500
'ARGSS'	0	500
'ARGt4'	0	500
'ARGte'	-500	500
'ARGtiDF'	0	500
'ARGtm'	-500	500
'ARSA'	0	500
'ARTCOAL1'	-500	500
'ARTCOAL2'	-500	500
'ARTCOAL3'	-500	500
'ARTFR11'	0	500
'ARTFR12'	0	500
'ARTFR13'	0	500
'ARTFR202'	0	500
'ARTFR203'	0	500
'ARTFR204'	0	500
'ARTFR205'	0	500
'ARTFR206'	0	500
'ARTFR207'	0	500
'ARTFR208'	0	500
'ARTFR209'	0	500
'ARTFR210'	0	500
'ARTFR211'	0	500
'ARTFR212'	0	500
'ARTFR213'	0	500
'ARTFR31'	0	500
'ARTFR32'	0	500
'ARTFR33'	0	500
'ARTFR34'	0	500
'ARTFR41'	0	500
'ARTFR42'	0	500
'ARTFR43'	0	500
'ARTFR44'	0	500
'ARTFR45'	0	500
'ARTFR46'	0	500
'ARTFR51'	0	500
'ARTFR52'	0	500
'ARTFR53'	0	500
'ARTFR54'	0	500
'ARTFR55'	0	500
'ARTFR56'	0	500
'ARTFR57'	0	500
'ARTFR61'	0	500
'ARTPLM1'	-500	500
'ARTPLM1m'	-500	500
'ARTPLM2'	-500	500
'ARTPLM2m'	-500	500
'ARTPLM3'	-500	500
'ARTPLM3m'	-500	500
'ASAH1'	0	500
'ASCBOX'	0	500
'ASCBt'	-500	500
'ASCBt4'	-500	500
'ASNALANaEx'	0	500
'ASNCYSNaEx'	0	500
'ASNGLNNaEx'	0	500
'ASNNm'	0	500
'ASNS1'	0	500
'ASNSERNaEx'	0	500
'ASNTHRNaEx'	0	500
'ASN_X_SER_THRtr'	-500	500
'ASNt4'	0	500
'ASNtN1'	-500	500
'ASNtm'	0	500
'ASP1DC'	0	500
'ASPCTr'	-500	500
'ASPDt6'	0	500
'ASPDxt'	-500	500
'ASPGLUm'	-500	500
'ASPNATm'	0	500
'ASPPROASCT1'	0	500
'ASPTA'	-500	500
'ASPTAm'	-500	500
'ASPt6'	0	500
'ASPte'	-500	500
'ATP1ter'	-500	500
'ATP2ter'	-500	500
'ATPH1e'	0	500
'ATPH2e'	0	500
'ATPM'	0	500
'ATPS4m'	0	500
'ATPasel'	0	500
'ATPtm'	0	500
'ATPtn'	-500	500
'ATPtx'	-500	500
'AVITE1t'	0	500
'AVITE2t'	0	500
'A_MANASE'	0	500
'A_MANASEly'	0	500
'B3GALT3g'	0	500
'B3GALT41g'	0	500
'B3GALT42g'	0	500
'B3GALT43g'	0	500
'B3GALT44g'	0	500
'B3GALT5g'	0	500
'B3GALTg'	0	500
'B3GNT11g'	0	500
'B3GNT12g'	0	500
'B3GNT310g'	0	500
'B3GNT311g'	0	500
'B3GNT312g'	0	500
'B3GNT313g'	0	500
'B3GNT314g'	0	500
'B3GNT315g'	0	500
'B3GNT31g'	0	500
'B3GNT32g'	0	500
'B3GNT33g'	0	500
'B3GNT34g'	0	500
'B3GNT35g'	0	500
'B3GNT36g'	0	500
'B3GNT37g'	0	500
'B3GNT39g'	0	500
'B3GNT51g'	0	500
'BAAT1x'	0	500
'BAAT2x'	0	500
'BAAT3x'	0	500
'BAAT4x'	0	500
'BAAT5x'	0	500
'BACCL'	0	500
'BACCLm'	0	500
'BALAVECSEC'	0	500
'BALAtmr'	-500	500
'BAMPPALDOX'	0	500
'BAMPPALDOXm'	0	500
'BBHOX'	0	500
'BCDO'	0	500
'BDG2HCGHD'	0	500
'BDHm'	-500	500
'BDMT_L'	0	500
'BDMT_U'	0	500
'BETALDHx'	0	500
'BETALDHxm'	0	500
'BHBt'	-500	500
'BHBtm'	-500	500
'BHMT'	0	500
'BILDGLCURt'	-500	500
'BILDGLCURte'	0	500
'BILDGLCURtr'	-500	500
'BILGLCURt'	-500	500
'BILGLCURte'	0	500
'BILGLCURtr'	-500	500
'BILIRED'	0	500
'BILIRUBt2'	-500	500
'BILIRUBtr'	-500	500
'BIOCYTtn'	-500	500
'BMTer_L'	0	500
'BMTer_U'	0	500
'BPNT'	0	500
'BPNT2'	0	500
'BTND1'	0	500
'BTND1n'	0	500
'BTNDe'	0	500
'BTNDm'	0	500
'BTNPL'	0	500
'BTNPLm'	0	500
'BTNt2'	-500	500
'BTNt2m'	-500	500
'BTNt3i'	0	500
'BTNt4i'	0	500
'BTNtn'	-500	500
'BUP2'	0	500
'BUTt2m'	-500	500
'BUTt2r'	-500	500
'BVITEt'	0	500
'BZt'	-500	500
'BZtr'	-500	500
'B_MANNASEly'	0	500
'C110CPT2m'	0	500
'C14STRr'	0	500
'C160CPT1'	0	500
'C160CPT2'	0	500
'C160CRNt'	0	500
'C161CPT1'	0	500
'C161CPT12'	0	500
'C161CPT2'	0	500
'C161CPT22'	0	500
'C161CRN2t'	0	500
'C161CRNt'	0	500
'C180CPT1'	0	500
'C180CPT2'	0	500
'C180CRNt'	0	500
'C181CPT1'	0	500
'C181CPT2'	0	500
'C181CRNt'	0	500
'C204CPT1'	0	500
'C204CPT2'	0	500
'C204CRNt'	0	500
'C20CPT1'	0	500
'C226COAtx'	-500	500
'C226CPT1'	0	500
'C226CPT2'	0	500
'C226CRNt'	0	500
'C2M26DCOAHLm'	-500	500
'C2M26DCOAHLx'	-500	500
'C3STDH1Pr'	0	500
'C3STDH1r'	0	500
'C3STKR2r'	0	500
'C4STMO1r'	0	500
'C4STMO2Pr'	0	500
'C4STMO2r'	0	500
'CAATPS'	0	500
'CAMPt'	0	500
'CAROtr'	-500	500
'CARVEOLte'	-500	500
'CAT2p'	0	500
'CATm'	0	500
'CATp'	0	500
'CAt7r'	-500	500
'CBASPte'	-500	500
'CBL2OR'	0	500
'CBL2tm'	0	500
'CBLATm'	-500	500
'CBPPer'	0	500
'CBPS'	0	500
'CBPSam'	0	500
'CBPter'	-500	500
'CBR1'	0	500
'CBR2'	0	500
'CCA_D3t'	0	500
'CCA_D3tm'	0	500
'CDIPTr'	-500	500
'CDPDAGtm'	-500	500
'CDS'	0	500
'CDSm'	0	500
'CEPTC'	0	500
'CEPTE'	0	500
'CERK'	0	500
'CERT1gt'	-500	500
'CERT1rt'	-500	500
'CERT2gt'	-500	500
'CERT2rt'	-500	500
'CGLYt3_2_'	0	500
'CGMPt'	0	500
'CH25H'	0	500
'CHAT'	-500	500
'CHATn'	-500	500
'CHLP'	0	500
'CHLPCTD'	0	500
'CHLtm'	-500	500
'CHOLATEt'	-500	500
'CHOLATEt2'	0	500
'CHOLATEt3'	0	500
'CHOLD2m'	0	500
'CHOLK'	0	500
'CHOLPtg'	-500	500
'CHOLPtl'	-500	500
'CHOLt4'	-500	500
'CHOLtg'	-500	500
'CHOLtn'	-500	500
'CHOLtr'	-500	500
'CHOLtu'	-500	500
'CHSTEROLSULT'	0	500
'CHSTEROLt'	0	500
'CHSTEROLt1'	-500	500
'CHSTEROLt2'	-500	500
'CHSTEROLt3'	-500	500
'CHSTEROLtg'	0	500
'CHTNASE'	0	500
'CHTNASEe'	0	500
'CITL'	0	500
'CITMCOAHm'	-500	500
'CITMCOALm'	0	500
'CITRtm'	-500	500
'CITt4_2'	-500	500
'CITt4_4'	-500	500
'CITtam'	-500	500
'CITtbm'	-500	500
'CK'	-500	500
'CKc'	-500	500
'CLFORtex'	0	500
'CLFORtex2'	0	500
'CLHCO3tex2'	0	500
'CLHCOtex'	0	500
'CLI2tex'	0	500
'CLOHtex2'	0	500
'CLOXAtex2'	0	500
'CLPNDCOAtx'	-500	500
'CLPNDCPT1'	0	500
'CLPNDCPT2'	0	500
'CLPNDCRNt'	0	500
'CLPNDt'	-500	500
'CLS_hs'	0	500
'CMPACNAtg'	-500	500
'CMPACNAtn'	0	500
'CMPSAS'	0	500
'CMPSASn'	0	500
'CO2t'	-500	500
'CO2ter'	-500	500
'CO2tg'	-500	500
'CO2tm'	-500	500
'CO2tn'	-500	500
'CO2tp'	-500	500
'COAtg'	-500	500
'COAtl'	-500	500
'COAtm'	-500	500
'COAtn'	-500	500
'COAtp'	-500	500
'COAtr'	-500	500
'COKECBESr'	0	500
'COQ3m'	0	500
'COQ5m'	0	500
'COQ6m'	0	500
'COQ7m'	0	500
'CORE2GTg'	0	500
'CORE3GTg'	0	500
'CORE4GTg'	0	500
'CORE5GTg'	0	500
'CORE6GTg'	0	500
'CORE7GTg'	0	500
'CORE8GTg'	0	500
'COUCOAFm'	0	500
'COUMARINte'	-500	500
'COt'	-500	500
'CPCTDTX'	0	500
'CPPPGO'	0	500
'CREATt4_2_r'	-500	500
'CREATtmdiffir'	0	500
'CRMPte'	-500	500
'CRNCAR3tp'	0	500
'CRNCARtp'	0	500
'CRNt'	-500	500
'CRNtHa'	0	500
'CRNtim'	0	500
'CRNtuIR'	0	500
'CRNtuNa'	0	500
'CRNtx'	-500	500
'CRTNsyn'	0	500
'CRTSLt'	-500	500
'CRTSLtm'	-500	500
'CRTSLtr'	-500	500
'CRTSTRNt'	-500	500
'CRTSTRNtm'	-500	500
'CRTSTRNtr'	-500	500
'CRVNCtr'	-500	500
'CSAPASEly'	0	500
'CSBPASEly'	0	500
'CSCPASEly'	0	500
'CSDPASEly'	0	500
'CSEPASEly'	0	500
'CSNAT2m'	-500	500
'CSNAT2x'	-500	500
'CSNAT3x'	-500	500
'CSNATer'	-500	500
'CSNATm'	-500	500
'CSNATp'	-500	500
'CSNATr'	-500	500
'CSND'	0	500
'CSNt'	-500	500
'CSPG_At'	0	500
'CSPG_Atly'	0	500
'CSPG_Bt'	0	500
'CSPG_Btly'	0	500
'CSPG_Ct'	0	500
'CSPG_Ctly'	0	500
'CSPG_Dt'	0	500
'CSPG_Dtly'	0	500
'CSPG_Et'	0	500
'CSPG_Etly'	0	500
'CSm'	0	500
'CTPS1'	0	500
'CTPS2'	0	500
'CTPtn'	-500	500
'CYANSTm'	0	500
'CYANt'	-500	500
'CYANtm'	-500	500
'CYOOm2'	0	500
'CYOOm3'	0	500
'CYOR_u10m'	0	500
'CYSALANaEx'	0	500
'CYSAMO'	0	500
'CYSASNNaEx'	0	500
'CYSGLNNaEx'	0	500
'CYSGLTH'	-500	500
'CYSGLUexR'	-500	500
'CYSGLYex'	0	500
'CYSGLYexR'	-500	500
'CYSLYSL'	0	500
'CYSO'	0	500
'CYSSERNaEx'	0	500
'CYSTA'	-500	500
'CYSTAm'	-500	500
'CYSTGL'	0	500
'CYSTGLUex'	0	500
'CYSTHRNaEx'	0	500
'CYSTS'	0	500
'CYSTSERex'	0	500
'CYSt4'	0	500
'CYStec'	-500	500
'CYTD'	0	500
'CYTDK1'	0	500
'CYTDK2m'	0	500
'CYTDn'	0	500
'CYTDt'	-500	500
'CYTDt4'	0	500
'CYTDt5'	0	500
'CYTDtl'	-500	500
'CYTDtm'	-500	500
'CYTDtn'	-500	500
'CYTK1'	-500	500
'CYTK10'	-500	500
'CYTK10n'	-500	500
'CYTK11'	-500	500
'CYTK11n'	-500	500
'CYTK12'	-500	500
'CYTK12n'	-500	500
'CYTK13'	-500	500
'CYTK13n'	-500	500
'CYTK14'	-500	500
'CYTK14n'	-500	500
'CYTK1m'	-500	500
'CYTK1n'	-500	500
'CYTK2'	-500	500
'CYTK2n'	-500	500
'CYTK3'	-500	500
'CYTK3n'	-500	500
'CYTK4'	-500	500
'CYTK4n'	-500	500
'CYTK5'	-500	500
'CYTK5n'	-500	500
'CYTK6'	-500	500
'CYTK6n'	-500	500
'CYTK7'	-500	500
'CYTK7n'	-500	500
'CYTK8'	-500	500
'CYTK8n'	-500	500
'CYTK9'	-500	500
'CYTK9n'	-500	500
'D3AIBTm'	-500	500
'DADA'	0	500
'DADAe'	0	500
'DADNK'	0	500
'DADNt4'	-500	500
'DAGK_hs'	-500	500
'DAGKn_hs'	-500	500
'DAG_HSter'	0	500
'DAGt'	-500	500
'DALAOXx'	0	500
'DALAt2r'	-500	500
'DALAt2rL'	-500	500
'DALAxt'	0	500
'DARGOp'	0	500
'DASCBH'	0	500
'DASCBR'	0	500
'DASPO1p'	0	500
'DATPtn'	-500	500
'DCIm'	-500	500
'DCK1m'	-500	500
'DCK1n'	-500	500
'DCK2n'	-500	500
'DCMPDA'	-500	500
'DCSPTN1COAtx'	-500	500
'DCSPTN1CPT1'	0	500
'DCSPTN1CPT2'	0	500
'DCSPTN1CRNt'	0	500
'DCSPTN1t'	-500	500
'DCT'	-500	500
'DCTPtn'	-500	500
'DCYTD'	0	500
'DCYTDn'	0	500
'DCYTt'	-500	500
'DDPGAm'	-500	500
'DEBRISOQUINEt'	-500	500
'DECDPtm'	-500	500
'DEDOLP1_L'	0	500
'DEDOLP1_U'	0	500
'DEDOLP2_L'	0	500
'DEDOLP2_U'	0	500
'DEDOLR_L'	0	500
'DEDOLR_U'	0	500
'DESAT16_2'	0	500
'DESAT18_10'	0	500
'DESAT18_3'	0	500
'DESAT18_4'	0	500
'DESAT18_5'	0	500
'DESAT18_6'	0	500
'DESAT18_7'	0	500
'DESAT18_8'	0	500
'DESAT18_9'	0	500
'DESAT20_1'	0	500
'DESAT20_2'	0	500
'DESAT22_1p'	0	500
'DESAT22_2p'	0	500
'DESAT24_1'	0	500
'DGAT'	0	500
'DGCHOLte'	-500	500
'DGCHOLtx'	-500	500
'DGK1'	-500	500
'DGK2m'	-500	500
'DGNSKm'	0	500
'DGSNt'	-500	500
'DGSNtm'	-500	500
'DGTPtn'	-500	500
'DGULND'	-500	500
'DHAAt1r'	-500	500
'DHAPA'	0	500
'DHAPAx'	0	500
'DHCHOLESTANATEtm'	-500	500
'DHCR241r'	0	500
'DHCR242r'	0	500
'DHCR243r'	0	500
'DHCR71r'	0	500
'DHCR72r'	0	500
'DHCRD1'	0	500
'DHCRD2'	0	500
'DHDPBMTm'	0	500
'DHEASULT'	0	500
'DHEASt'	-500	500
'DHEAStr'	-500	500
'DHEAtr'	-500	500
'DHFR'	-500	500
'DHFtl'	-500	500
'DHFtm'	-500	500
'DHORD9'	0	500
'DHORTS'	-500	500
'DHPM1'	0	500
'DHPM2'	0	500
'DHPR'	0	500
'DHPR2'	0	500
'DIDPtn'	-500	500
'DIGALSGALSIDEte'	-500	500
'DIGALSGALSIDEtg'	-500	500
'DIGALSIDEtg'	-500	500
'DIGALSIDEtl'	-500	500
'DINt'	-500	500
'DITPtn'	-500	500
'DKMPPD'	0	500
'DLNLCGCPT1'	0	500
'DLNLCGCPT2'	0	500
'DLNLCGCRNt'	0	500
'DLNLCGt'	-500	500
'DMANTIPYRINEte'	-500	500
'DMATT'	0	500
'DMATTx'	0	500
'DMGDHm'	0	500
'DMGtm'	-500	500
'DMHPTCRNCPT1'	-500	500
'DMHPTCRNCPT2'	-500	500
'DMHPTCRNt'	-500	500
'DMHPTCRNte'	-500	500
'DMNONCOACRNCPT1'	-500	500
'DMNONCRNCPT2'	-500	500
'DMNONCRNt'	-500	500
'DM_13_cis_oretn_n_'	0	500
'DM_13_cis_retn_n_'	0	500
'DM_4hrpo'	0	500
'DM_Asn_X_Ser_Thr_ly_'	0	500
'DM_Lcystin'	0	500
'DM_Ser_Gly_Ala_X_Gly_ly_'	0	500
'DM_Ser_Thr_ly_'	0	500
'DM_T_antigen(g)'	-1	500
'DM_anth'	0	500
'DM_atp_c_'	0	500
'DM_avite1_c_'	0	500
'DM_avite2_c_'	0	500
'DM_btn'	0	500
'DM_bvite_c_'	0	500
'DM_core5_g_'	0	500
'DM_core7_g_'	0	500
'DM_core8_g_'	0	500
'DM_datp(m)'	0	500
'DM_datp(n)'	0	500
'DM_dctp(m)'	0	500
'DM_dctp(n)'	0	500
'DM_dem2emgacpail_prot_hs(r)'	0	500
'DM_dgpi_prot_hs(r)'	0	500
'DM_dgtp(m)'	0	500
'DM_dgtp(n)'	0	500
'DM_dsT_antigen(g)'	0	500
'DM_dttp(m)'	0	500
'DM_dttp(n)'	0	500
'DM_ethamp(r)'	0	500
'DM_fol'	0	500
'DM_gncore2(g)'	0	500
'DM_gpi_sig(er)'	0	500
'DM_hretn(n)'	0	500
'DM_kdn(c)'	0	500
'DM_m(em)3gacpail_prot_hs(r)'	0	500
'DM_melanin(c)'	0	500
'DM_mem2emgacpail_prot_hs(r)'	0	500
'DM_n5m2masn(g)'	0	500
'DM_ncam'	0	500
'DM_oretn(n)'	0	500
'DM_pnto_R'	0	500
'DM_sTn_antigen(g)'	0	500
'DM_sprm(c)'	0	500
'DM_yvite(c)'	0	500
'DNADDP'	0	500
'DNADtn'	-500	500
'DNAMTSEn'	0	500
'DNAMTn'	0	500
'DNDPt10m'	0	500
'DNDPt11m'	0	500
'DNDPt12m'	0	500
'DNDPt13m'	0	500
'DNDPt14m'	0	500
'DNDPt15m'	0	500
'DNDPt16m'	0	500
'DNDPt17m'	0	500
'DNDPt18m'	0	500
'DNDPt19m'	0	500
'DNDPt1m'	0	500
'DNDPt20m'	0	500
'DNDPt21m'	0	500
'DNDPt22m'	0	500
'DNDPt23m'	0	500
'DNDPt24m'	0	500
'DNDPt25m'	0	500
'DNDPt26m'	0	500
'DNDPt27m'	0	500
'DNDPt28m'	0	500
'DNDPt29m'	0	500
'DNDPt2m'	0	500
'DNDPt30m'	0	500
'DNDPt31m'	0	500
'DNDPt32m'	0	500
'DNDPt33m'	0	500
'DNDPt34m'	0	500
'DNDPt35m'	0	500
'DNDPt36m'	0	500
'DNDPt37m'	0	500
'DNDPt38m'	0	500
'DNDPt39m'	0	500
'DNDPt3m'	0	500
'DNDPt40m'	0	500
'DNDPt41m'	0	500
'DNDPt42m'	0	500
'DNDPt43m'	0	500
'DNDPt44m'	0	500
'DNDPt45m'	0	500
'DNDPt46m'	0	500
'DNDPt47m'	0	500
'DNDPt48m'	0	500
'DNDPt49m'	0	500
'DNDPt4m'	0	500
'DNDPt50m'	0	500
'DNDPt51m'	0	500
'DNDPt52m'	0	500
'DNDPt53m'	0	500
'DNDPt54m'	0	500
'DNDPt55m'	0	500
'DNDPt56m'	0	500
'DNDPt57m'	0	500
'DNDPt58m'	0	500
'DNDPt59m'	0	500
'DNDPt5m'	0	500
'DNDPt60m'	0	500
'DNDPt61m'	0	500
'DNDPt62m'	0	500
'DNDPt63m'	0	500
'DNDPt6m'	0	500
'DNDPt7m'	0	500
'DNDPt8m'	0	500
'DNDPt9m'	0	500
'DOGULND1'	0	500
'DOGULND2'	0	500
'DOGULNO1'	0	500
'DOGULNO2'	0	500
'DOLASNT_Ler'	0	500
'DOLASNT_Uer'	0	500
'DOLDPP_Ler'	0	500
'DOLDPP_Uer'	0	500
'DOLGLCP_Lter'	0	500
'DOLGLCP_Uter'	0	500
'DOLGPP_Ler'	0	500
'DOLGPP_Uer'	0	500
'DOLICHOL_Lter'	-500	500
'DOLICHOL_Uter'	-500	500
'DOLK_L'	0	500
'DOLK_U'	0	500
'DOLMANP_Lter'	0	500
'DOLMANP_Uter'	0	500
'DOLPGT1_Ler'	0	500
'DOLPGT1_Uer'	0	500
'DOLPGT2_Ler'	0	500
'DOLPGT2_Uer'	0	500
'DOLPGT3_Ler'	0	500
'DOLPGT3_Uer'	0	500
'DOLPH_Ler'	0	500
'DOLPH_Uer'	0	500
'DOLPMT1_Ler'	0	500
'DOLPMT1_Uer'	0	500
'DOLPMT2_Ler'	0	500
'DOLPMT2_Uer'	0	500
'DOLPMT3_Ler'	0	500
'DOLPMT3_Uer'	0	500
'DOLPMT4_Ler'	0	500
'DOLPMT4_Uer'	0	500
'DOLPMT_L'	0	500
'DOLPMT_U'	0	500
'DOLP_Lter'	0	500
'DOLP_Uter'	0	500
'DOPABMO'	0	500
'DOPACHRMISO'	0	500
'DOPAMT'	0	500
'DOPAQNISO1'	-500	500
'DOPASFt'	0	500
'DOPASULT'	0	500
'DOPAVESSEC'	0	500
'DOPAt4_2_r'	-500	500
'DOPAtu'	-500	500
'DORNOp'	0	500
'DPCOAK'	0	500
'DPCOAPP'	0	500
'DPCOAtl'	-500	500
'DPGM'	-500	500
'DPGase'	0	500
'DPHMBDCm'	0	500
'DPMVDx'	0	500
'DPPS'	0	500
'DPROOp'	0	500
'DRBK'	0	500
'DRIBt'	-500	500
'DRPA'	0	500
'DSAT'	0	500
'DTDPtn'	-500	500
'DTMPK'	-500	500
'DTTPtn'	-500	500
'DUDPtn'	-500	500
'DUMPtn'	-500	500
'DURAD'	-500	500
'DURAD2'	-500	500
'DURIK1'	0	500
'DURIK1m'	0	500
'DURIPP'	-500	500
'DURIt'	-500	500
'DURItn'	-500	500
'DUTPDPm'	0	500
'DUTPDPn'	0	500
'D_3AIBt'	0	500
'D_LACt2'	-500	500
'D_LACtm'	-500	500
'EAFLATOXINte'	-500	500
'EBASTINEOHte'	-500	500
'EBASTINEOHtr'	-500	500
'EBASTINEte'	-500	500
'EBASTINEtr'	-500	500
'EBP1r'	0	500
'EBP2r'	0	500
'ECGISOr'	-500	500
'ECOAH12m'	-500	500
'ECOAH1m'	-500	500
'ECOAH1x'	-500	500
'ECOAH9m'	-500	500
'EGMESTr'	0	500
'EHGLAT'	0	500
'EHGLAT2m'	0	500
'EHGLATm'	0	500
'EICOSTETCPT1'	0	500
'EICOSTETCPT2'	0	500
'EICOSTETCRNt'	0	500
'EICOSTETt'	-500	500
'ELAIDCPT1'	0	500
'ELAIDCPT2'	0	500
'ELAIDCRNt'	0	500
'ELAIDt'	-500	500
'ENGASE'	0	500
'ENGASE2'	0	500
'ENGASE2ly'	0	500
'ENGASE3ly'	0	500
'ENGASEly'	0	500
'ENMAN1g'	0	500
'ENMAN2g'	0	500
'ENMAN3g'	0	500
'ENMAN4g'	0	500
'ENMAN5g'	0	500
'ENMAN6g'	0	500
'ENO'	-500	500
'EPCTX'	0	500
'ESTRADIOLGLCt'	-500	500
'ESTRADIOLGLCt2'	0	500
'ESTRADIOLGLCtr'	-500	500
'ESTRADIOLt'	-500	500
'ESTRADIOLtr'	-500	500
'ESTRIOLGLCte'	0	500
'ESTRIOLGLCtr'	-500	500
'ESTRIOLtr'	-500	500
'ESTRONEGLCt'	0	500
'ESTRONEGLCtr'	-500	500
'ESTRONESt'	-500	500
'ESTRONESt2'	0	500
'ESTRONEtr'	-500	500
'ESTSULT'	0	500
'ETF'	0	500
'ETFQO'	0	500
'ETHAK'	0	500
'ETHP'	0	500
'ETOHMO'	0	500
'ETOHt'	-500	500
'ETOHtx'	-500	500
'EX_10fthf(e)'	0	500
'EX_10fthf5glu(e)'	0	500
'EX_10fthf6glu(e)'	0	500
'EX_10fthf7glu(e)'	0	500
'EX_11_cis_retfa(e)'	0	500
'EX_13_cis_retnglc(e)'	0	500
'EX_1glyc_hs(e)'	0	500
'EX_1mncam(e)'	0	500
'EX_2425dhvitd2(e)'	0	500
'EX_2425dhvitd3(e)'	0	500
'EX_24nph(e)'	0	500
'EX_25hvitd2(e)'	0	500
'EX_25hvitd3(e)'	0	500
'EX_2hb(e)'	0	500
'EX_2mcit(e)'	0	500
'EX_34dhoxpeg(e)'	0	500
'EX_34dhphe(e)'	0	500
'EX_34hpp'	0	500
'EX_35cgmp(e)'	0	500
'EX_3aib(e)'	0	500
'EX_3aib_D(e)'	0	500
'EX_3mlda(e)'	0	500
'EX_3mob(e)'	0	500
'EX_3mop(e)'	0	500
'EX_4HPRO(e)'	-0.402989	500
'EX_4abut(e)'	0	500
'EX_4hdebrisoquine(e)'	0	500
'EX_4hphac(e)'	0	500
'EX_4mop(e)'	0	500
'EX_4mptnl(e)'	0	500
'EX_4mtolbutamide(e)'	0	500
'EX_4nph(e)'	0	500
'EX_4nphsf(e)'	0	500
'EX_4pyrdx(e)'	0	500
'EX_5adtststerone(e)'	0	500
'EX_5adtststeroneglc(e)'	0	500
'EX_5adtststerones(e)'	0	500
'EX_5dhf(e)'	0	500
'EX_5fthf(e)'	0	500
'EX_5homeprazole(e)'	0	500
'EX_5htrp(e)'	0	500
'EX_5mta(e)'	0	500
'EX_5mthf(e)'	0	500
'EX_5oxpro(e)'	0	500
'EX_5thf(e)'	0	500
'EX_6dhf(e)'	0	500
'EX_6htststerone(e)'	0	500
'EX_6thf(e)'	0	500
'EX_7dhf(e)'	0	500
'EX_7thf(e)'	0	500
'EX_9_cis_retfa(e)'	0	500
'EX_CLPND(e)'	0	500
'EX_Lcystin(e)'	0	500
'EX_Rtotal(e)'	0	500
'EX_Rtotal2(e)'	0	500
'EX_Rtotal3(e)'	0	500
'EX_Tyr_ggn(e)'	0	500
'EX_abt(e)'	0	500
'EX_ac(e)'	0	500
'EX_acac(e)'	0	500
'EX_acald(e)'	0	500
'EX_acetone(e)'	0	0
'EX_acgalfucgalacgalfuc12gal14acglcgalgluside_hs(e)'	0	500
'EX_acgalfucgalacgalfucgalacglcgal14acglcgalgluside_hs(e)'	0	500
'EX_acgam(e)'	0	500
'EX_ach(e)'	0	500
'EX_acn13acngalgbside_hs(e)'	0	500
'EX_acn23acngalgbside_hs(e)'	0	500
'EX_acnacngal14acglcgalgluside_hs(e)'	0	500
'EX_acnacngalgbside_hs(e)'	0	500
'EX_acngalacglcgal14acglcgalgluside_hs(e)'	0	500
'EX_ade(e)'	0	500
'EX_adn(e)'	0	500
'EX_adp'	0	500
'EX_adprbp(e)'	0	500
'EX_adprib(e)'	0	500
'EX_adrn(e)'	0	500
'EX_adrnl(e)'	0	500
'EX_aflatoxin(e)'	0	500
'EX_ahandrostanglc(e)'	0	500
'EX_ahcys(e)'	0	500
'EX_aicar(e)'	0	500
'EX_ak2lgchol_hs(e)'	0	500
'EX_akg(e)'	0	500
'EX_ala_B(e)'	0	500
'EX_ala_D(e)'	0	500
'EX_ala_L(e)'	-0.263391	500
'EX_aldstrn(e)'	0	500
'EX_amp(e)'	0	500
'EX_andrstrn(e)'	0	500
'EX_andrstrnglc(e)'	0	500
'EX_anth(e)'	-0.0192276	500
'EX_antipyrene(e)'	0	500
'EX_apnnox(e)'	0	500
'EX_appnn(e)'	0	500
'EX_aprgstrn(e)'	0	500
'EX_aqcobal(e)'	0	500
'EX_arab_L(e)'	0	500
'EX_arach(e)'	0	500
'EX_arachd(e)'	0	500
'EX_arg_L(e)'	-3.029	500
'EX_ascb_L(e)'	-0.0227307	500
'EX_asn_L(e)'	-0.395087	500
'EX_asp_D(e)'	0	500
'EX_asp_L(e)'	-0.998253	500
'EX_atp(e)'	0	500
'EX_avite1(e)'	0	500
'EX_avite2(e)'	0	500
'EX_bhb(e)'	0	500
'EX_bildglcur(e)'	0	500
'EX_bilglcur(e)'	0	500
'EX_bilirub(e)'	0	500
'EX_biocyt(e)'	0	500
'EX_btn(e)'	-0.00215981	500
'EX_but(e)'	0	500
'EX_bvite(e)'	0	500
'EX_bz(e)'	0	500
'EX_ca2(e)'	-1.11678	500
'EX_camp(e)'	0	500
'EX_caro(e)'	0	500
'EX_carveol(e)'	0	500
'EX_cbasp(e)'	0	500
'EX_cca_d3(e)'	0	500
'EX_cgly(e)'	0	500
'EX_chol(e)'	-0.0563657	500
'EX_cholate(e)'	0	500
'EX_chsterol(e)'	0	500
'EX_chtn(e)'	0	500
'EX_cit(e)'	0	500
'EX_cl(e)'	0	500
'EX_cmp(e)'	0	500
'EX_co(e)'	0	500
'EX_co2(e)'	-100	500
'EX_coumarin(e)'	0	500
'EX_creat(e)'	0	500
'EX_crmp_hs(e)'	0	500
'EX_crn(e)'	0	500
'EX_crtsl(e)'	0	500
'EX_crtstrn(e)'	0	500
'EX_crvnc(e)'	0	500
'EX_csn(e)'	0	500
'EX_cspg_a(e)'	0	500
'EX_cspg_b(e)'	0	500
'EX_cspg_c(e)'	0	500
'EX_cspg_d(e)'	0	500
'EX_cspg_e(e)'	0	500
'EX_cyan(e)'	0	500
'EX_cys_L(e)'	-0.547854	500
'EX_cytd(e)'	0	500
'EX_dad-5(e)'	0	500
'EX_dad_2(e)'	0	500
'EX_dag_hs(e)'	0	500
'EX_dcsptn1(e)'	0	500
'EX_dcyt(e)'	0	500
'EX_debrisoquine(e)'	0	500
'EX_dgchol(e)'	0	500
'EX_dgsn(e)'	0	500
'EX_dhdascb(e)'	0	500
'EX_dheas(e)'	0	500
'EX_dhf(e)'	0	500
'EX_digalsgalside_hs(e)'	0	500
'EX_din(e)'	0	500
'EX_dlnlcg(e)'	0	500
'EX_dmantipyrine(e)'	0	500
'EX_dmhptcrn(e)'	0	500
'EX_dopa(e)'	0	500
'EX_dopasf(e)'	0	500
'EX_drib(e)'	0	500
'EX_duri(e)'	0	500
'EX_eaflatoxin(e)'	0	500
'EX_ebastine(e)'	0	500
'EX_ebastineoh(e)'	0	500
'EX_eicostet(e)'	0	500
'EX_elaid(e)'	0	500
'EX_estradiol(e)'	0	500
'EX_estradiolglc(e)'	0	500
'EX_estriolglc(e)'	0	500
'EX_estroneglc(e)'	0	500
'EX_estrones(e)'	0	500
'EX_etoh(e)'	0	500
'EX_fe2(e)'	0	500
'EX_fe3(e)'	0	500
'EX_fol(e)'	-0.00597898	500
'EX_for(e)'	0	500
'EX_fru(e)'	0	500
'EX_fuc13galacglcgal14acglcgalgluside_hs(e)'	0	500
'EX_fuc14galacglcgalgluside_hs(e)'	0	500
'EX_fuc_L(e)'	0	500
'EX_fucacgalfucgalacglcgalgluside_hs(e)'	0	500
'EX_fucacngal14acglcgalgluside_hs(e)'	0	500
'EX_fucacngalacglcgalgluside_hs(e)'	0	500
'EX_fucfuc12gal14acglcgalgluside_hs(e)'	0	500
'EX_fucfuc132galacglcgal14acglcgalgluside_hs(e)'	0	500
'EX_fucfucfucgalacglc13galacglcgal14acglcgalgluside_hs(e)'	0	500
'EX_fucfucfucgalacglcgal14acglcgalgluside_hs(e)'	0	500
'EX_fucfucgalacglcgalgluside_hs(e)'	0	500
'EX_fucgal14acglcgalgluside_hs(e)'	0	500
'EX_fucgalfucgalacglcgalgluside_hs(e)'	0	500
'EX_fucgalgbside_hs(e)'	0	500
'EX_gal(e)'	0	500
'EX_galacglcgalgbside_hs(e)'	0	500
'EX_galfuc12gal14acglcgalgluside_hs(e)'	0	500
'EX_galfucgalacglcgal14acglcgalgluside_hs(e)'	0	500
'EX_galgalfucfucgalacglcgalacglcgal14acglcgalgluside_hs(e)'	0	500
'EX_galgalgalthcrm_hs(e)'	0	500
'EX_gam(e)'	0	500
'EX_gbside_hs(e)'	0	500
'EX_gchola(e)'	0	500
'EX_gd1b2_hs(e)'	0	500
'EX_gd1c_hs(e)'	0	500
'EX_gdchola(e)'	0	500
'EX_gdp(e)'	0	500
'EX_glc(e)'	-29.2628	0
'EX_gln_L(e)'	-5.26783	500
'EX_glu_L(e)'	-0.358212	500
'EX_gluala(e)'	0	500
'EX_gly(e)'	-0.35031	500
'EX_glyb(e)'	0	500
'EX_glyc(e)'	0	500
'EX_glyc_S(e)'	0	500
'EX_glygn2(e)'	0	500
'EX_glygn4(e)'	0	500
'EX_glygn5(e)'	0	500
'EX_gmp(e)'	0	500
'EX_gp1c_hs(e)'	0	500
'EX_gp1calpha_hs(e)'	0	500
'EX_gq1b_hs(e)'	0	500
'EX_gq1balpha_hs(e)'	0	500
'EX_gsn(e)'	0	500
'EX_gt1a_hs(e)'	0	500
'EX_gthox(e)'	0	500
'EX_gthrd(e)'	-0.00858656	500
'EX_gtp(e)'	0	500
'EX_gua(e)'	0	500
'EX_h(e)'	-100	500
'EX_h2o(e)'	-100	500
'EX_h2o2(e)'	0	500
'EX_ha(e)'	0	500
'EX_ha_pre1(e)'	0	500
'EX_hco3(e)'	-62.7135	500
'EX_hcoumarin(e)'	0	500
'EX_hdca(e)'	0	500
'EX_hdcea(e)'	0	500
'EX_hestratriol(e)'	0	500
'EX_hexc(e)'	0	500
'EX_his_L(e)'	-0.254963	500
'EX_hista(e)'	0	500
'EX_hom_L(e)'	0	500
'EX_hpdca(e)'	0	500
'EX_hspg(e)'	0	500
'EX_htaxol(e)'	0	500
'EX_hxan(e)'	0	500
'EX_i(e)'	0	500
'EX_idp(e)'	0	500
'EX_ile_L(e)'	-1.00615	500
'EX_imp(e)'	0	500
'EX_inost(e)'	-0.510979	500
'EX_ins(e)'	0	500
'EX_k(e)'	-14.0388	500
'EX_ksi(e)'	0	500
'EX_ksi_deg1(e)'	0	500
'EX_ksii_core2(e)'	0	500
'EX_ksii_core4(e)'	0	500
'EX_lac_D(e)'	0	500
'EX_lac_L(e)'	0	500
'EX_lcts(e)'	0	500
'EX_leu_L(e)'	-1.00615	500
'EX_leuktrA4(e)'	0	500
'EX_leuktrB4(e)'	0	500
'EX_leuktrC4(e)'	0	500
'EX_leuktrD4(e)'	0	500
'EX_leuktrE4(e)'	0	500
'EX_leuktrF4(e)'	0	500
'EX_lgnc(e)'	0	500
'EX_limnen(e)'	0	500
'EX_lipoate(e)'	0	500
'EX_lneldc(e)'	0	500
'EX_lnlc(e)'	0	500
'EX_lnlnca(e)'	0	500
'EX_lnlncg(e)'	0	500
'EX_lpchol_hs(e)'	0	500
'EX_lys_L(e)'	-0.721692	500
'EX_mag_hs(e)'	0	500
'EX_mal_L(e)'	0	500
'EX_malt(e)'	0	500
'EX_malttr(e)'	0	500
'EX_man(e)'	0	500
'EX_meoh(e)'	0	500
'EX_mepi(e)'	0	500
'EX_mercplaccys(e)'	0	500
'EX_met_L(e)'	-0.266025	500
'EX_mthgxl(e)'	0	500
'EX_n2m2nmasn(e)'	0	500
'EX_na1(e)'	-335.192	500
'EX_nac(e)'	0	500
'EX_nad(e)'	0	500
'EX_nadp(e)'	0	500
'EX_ncam(e)'	-0.215981	500
'EX_nh4(e)'	-100	500
'EX_nifedipine(e)'	0	500
'EX_no(e)'	0	500
'EX_npthl(e)'	0	500
'EX_nrpphr(e)'	0	500
'EX_nrpphrsf(e)'	0	500
'EX_nrvnc(e)'	0	500
'EX_o2(e)'	-2.346	500
'EX_o2s(e)'	0	500
'EX_oagd3_hs(e)'	0	500
'EX_oagt3_hs(e)'	0	500
'EX_ocdca(e)'	0	500
'EX_ocdcea(e)'	0	500
'EX_octa(e)'	0	500
'EX_oh1'	0	500
'EX_omeprazole(e)'	0	500
'EX_onpthl(e)'	0	500
'EX_orn(e)'	0	500
'EX_orot(e)'	0	500
'EX_oxa(e)'	0	500
'EX_paf_hs(e)'	0	500
'EX_pchol_hs(e)'	0	500
'EX_pe_hs(e)'	0	500
'EX_peplys(e)'	0	500
'EX_perillyl(e)'	0	500
'EX_pglyc_hs(e)'	0	500
'EX_phe_L(e)'	-0.239423	500
'EX_pheacgln(e)'	0	500
'EX_pheme(e)'	0	500
'EX_phyQ(e)'	0	500
'EX_phyt(e)'	0	500
'EX_pi(e)'	-14.8289	500
'EX_pnto_R(e)'	-0.00138017	500
'EX_ppa(e)'	0	500
'EX_prgstrn(e)'	0	500
'EX_pro_D(e)'	0	500
'EX_pro_L(e)'	-0.458301	500
'EX_prostgd2(e)'	0	500
'EX_prostge1(e)'	0	500
'EX_prostge2(e)'	0	500
'EX_prostgf2(e)'	0	500
'EX_ps_hs(e)'	0	500
'EX_ptdca(e)'	0	500
'EX_pydam(e)'	0	500
'EX_pydx(e)'	0	500
'EX_pydxn(e)'	-0.0127745	500
'EX_pyr(e)'	-2.63391	500
'EX_rbt(e)'	0	500
'EX_retfa(e)'	0	500
'EX_retinol(e)'	0	500
'EX_retinol_9_cis(e)'	0	500
'EX_retinol_cis_11(e)'	0	500
'EX_retn(e)'	0	500
'EX_retnglc(e)'	0	500
'EX_rib_D(e)'	0	500
'EX_ribflv(e)'	-0.00140124	500
'EX_s2l2fn2m2masn(e)'	0	500
'EX_s2l2n2m2masn(e)'	0	500
'EX_sarcs(e)'	0	500
'EX_sel(e)'	0	500
'EX_ser_D(e)'	0	500
'EX_ser_L(e)'	-0.753299	500
'EX_sl_L(e)'	0	500
'EX_so4(e)'	-100	500
'EX_spc_hs(e)'	0	500
'EX_sph1p(e)'	0	500
'EX_sphs1p(e)'	0	500
'EX_srtn(e)'	0	500
'EX_strch1(e)'	0	0
'EX_strch2(e)'	0	500
'EX_strdnc(e)'	0	500
'EX_succ(e)'	0	500
'EX_sucr(e)'	0	500
'EX_tag_hs(e)'	0	500
'EX_tagat_D(e)'	0	500
'EX_taur(e)'	0	500
'EX_taxol(e)'	0	500
'EX_tchola(e)'	0	500
'EX_tcynt(e)'	0	500
'EX_tdchola(e)'	0	500
'EX_tethex3(e)'	0	500
'EX_tetpent3(e)'	0	500
'EX_tetpent6(e)'	0	500
'EX_tettet6(e)'	0	500
'EX_thf(e)'	0	500
'EX_thm(e)'	-0.00782272	500
'EX_thmmp(e)'	0	500
'EX_thmtp(e)'	0	500
'EX_thr_L(e)'	-0.442497	500
'EX_thym(e)'	0	500
'EX_thymd(e)'	0	500
'EX_thyox_L(e)'	0	500
'EX_tmndnc(e)'	0	500
'EX_tolbutamide(e)'	0	500
'EX_tre(e)'	0	500
'EX_triodthy(e)'	0	500
'EX_triodthysuf(e)'	0	500
'EX_trp_L(e)'	-0.0645309	500
'EX_tststerone(e)'	0	500
'EX_tststeroneglc(e)'	0	500
'EX_tststerones(e)'	0	500
'EX_tsul(e)'	0	500
'EX_ttdca(e)'	0	500
'EX_txa2(e)'	0	500
'EX_tymsf(e)'	0	500
'EX_tyr_L(e)'	-0.339775	500
'EX_udp(e)'	0	500
'EX_ump(e)'	0	500
'EX_ura(e)'	0	500
'EX_urate(e)'	0	500
'EX_urea(e)'	0	500
'EX_uri(e)'	0	500
'EX_utp(e)'	0	500
'EX_vacc(e)'	0	500
'EX_val_L(e)'	-0.450399	500
'EX_vitd2(e)'	0	500
'EX_vitd3(e)'	0	500
'EX_whddca(e)'	0	500
'EX_whhdca(e)'	0	500
'EX_whtststerone(e)'	0	500
'EX_whttdca(e)'	0	500
'EX_xolest2_hs(e)'	0	500
'EX_xolest_hs(e)'	0	500
'EX_xoltri24(e)'	0	500
'EX_xoltri25(e)'	0	500
'EX_xoltri27(e)'	0	500
'EX_xyl_D(e)'	0	500
'EX_xylt(e)'	0	500
'EX_yvite(e)'	0	500
'F1Atg'	-500	500
'F1PGT'	-500	500
'F6Tg'	0	500
'FA120ACPH'	-500	500
'FA140ACPH'	-500	500
'FA141ACPH'	-500	500
'FA160ACPH'	-500	500
'FA161ACPH'	-500	500
'FA180ACPH'	-500	500
'FA181ACPH'	-500	500
'FA1821ACPH'	-500	500
'FA1822ACPH'	-500	500
'FA182ACPH'	-500	500
'FACOAL140i'	0	500
'FACOAL150'	-500	500
'FACOAL160i'	0	500
'FACOAL161'	-500	500
'FACOAL170'	-500	500
'FACOAL180i'	0	500
'FACOAL1812'	-500	500
'FACOAL1813'	-500	500
'FACOAL181i'	0	500
'FACOAL1821'	-500	500
'FACOAL1822'	-500	500
'FACOAL1831'	-500	500
'FACOAL1832'	-500	500
'FACOAL184'	-500	500
'FACOAL191'	0	500
'FACOAL200'	-500	500
'FACOAL203'	-500	500
'FACOAL204'	-500	500
'FACOAL2042'	-500	500
'FACOAL204i'	0	500
'FACOAL205'	-500	500
'FACOAL206'	-500	500
'FACOAL224'	-500	500
'FACOAL2251'	-500	500
'FACOAL2252'	-500	500
'FACOAL226'	-500	500
'FACOAL226i'	0	500
'FACOAL240'	-500	500
'FACOAL241'	-500	500
'FACOAL244_1'	-500	500
'FACOAL245_1'	-500	500
'FACOAL245_2'	-500	500
'FACOAL246_1'	-500	500
'FACOAL260'	-500	500
'FACOAL40im'	0	500
'FACOAL80i'	0	500
'FADDP'	0	500
'FADH2tru'	0	500
'FADH2tx'	-500	500
'FADtru'	0	500
'FADtx'	-500	500
'FAEL183'	0	500
'FAEL184'	0	500
'FAEL204'	0	500
'FAEL205'	0	500
'FAH1'	0	500
'FAH2'	0	500
'FAH3'	0	500
'FALDH'	-500	500
'FALDtly'	-500	500
'FALDtm'	-500	500
'FAOXC11'	0	500
'FAOXC140'	0	500
'FAOXC150m'	0	500
'FAOXC160'	0	500
'FAOXC16080m'	0	500
'FAOXC16080x'	0	500
'FAOXC161802m'	0	500
'FAOXC16180m'	0	500
'FAOXC170m'	0	500
'FAOXC180'	0	500
'FAOXC180x'	0	500
'FAOXC1811601m'	0	500
'FAOXC1811602m'	0	500
'FAOXC1811603m'	0	500
'FAOXC182806m'	0	500
'FAOXC18280m'	0	500
'FAOXC183803m'	0	500
'FAOXC183806m'	0	500
'FAOXC183806x'	0	500
'FAOXC18480m'	0	500
'FAOXC18480x'	0	500
'FAOXC200180m'	0	500
'FAOXC200180x'	0	500
'FAOXC2031836m'	0	500
'FAOXC204'	0	500
'FAOXC204184m'	0	500
'FAOXC2051843m'	0	500
'FAOXC2051843x'	0	500
'FAOXC2242046m'	0	500
'FAOXC2242046x'	0	500
'FAOXC2251836m'	0	500
'FAOXC2251836x'	0	500
'FAOXC2252053m'	0	500
'FAOXC2252053x'	0	500
'FAOXC226'	0	500
'FAOXC226205m'	0	500
'FAOXC226205x'	0	500
'FAOXC240200x'	0	500
'FAOXC241181x'	0	500
'FAOXC2442246x'	0	500
'FAOXC2452253x'	0	500
'FAOXC2452256x'	0	500
'FAOXC246226x'	0	500
'FAOXC260240x'	0	500
'FAOXC80'	0	500
'FAS100COA'	0	500
'FAS120COA'	0	500
'FAS140COA'	0	500
'FAS160COA'	0	500
'FAS180COA'	0	500
'FAS80COA_L'	0	500
'FATP1t'	-500	500
'FATP2t'	-500	500
'FATP3t'	-500	500
'FATP4t'	-500	500
'FATP5t'	-500	500
'FATP6t'	-500	500
'FATP7t'	-500	500
'FATP8t'	-500	500
'FATP9t'	-500	500
'FBA'	-500	500
'FBA2'	-500	500
'FBA4'	-500	500
'FBA5'	-500	500
'FBP'	0	500
'FBP26'	0	500
'FCLTm'	0	500
'FCOAH'	0	500
'FDH'	0	500
'FE2t'	0	500
'FE2tm'	0	500
'FE3R2e'	0	500
'FK'	0	500
'FKYNH'	0	500
'FMNAT'	0	500
'FOLR2'	0	500
'FOLt2'	-500	500
'FORMCOAtx'	-500	500
'FORt2m'	-500	500
'FORtr'	-500	500
'FORtrn'	-500	500
'FPGS'	0	500
'FPGS2'	0	500
'FPGS2m'	0	500
'FPGS3'	0	500
'FPGS3m'	0	500
'FPGS4'	0	500
'FPGS4m'	0	500
'FPGS5'	0	500
'FPGS5m'	0	500
'FPGS6'	0	500
'FPGS6m'	0	500
'FPGS7'	0	500
'FPGS7m'	0	500
'FPGS8'	0	500
'FPGS8m'	0	500
'FPGS9'	0	500
'FPGS9m'	0	500
'FPGSm'	0	500
'FRDPtc'	-500	500
'FRDPtr'	-500	500
'FRTT'	0	500
'FRUt1r'	-500	500
'FRUt4'	-500	500
'FT'	0	500
'FTCD'	0	500
'FTHFCL'	0	500
'FTHFDH'	0	500
'FTHFL'	0	500
'FTHFLm'	0	500
'FUC13GALACGLCGAL14ACGLCGALGLUSIDEte'	-500	500
'FUC13GALACGLCGAL14ACGLCGALGLUSIDEtg'	-500	500
'FUC14GALACGLCGALGLUSIDEte'	-500	500
'FUC14GALACGLCGALGLUSIDEtg'	-500	500
'FUCACGALFUCGALACGLCGALGLUSIDEte'	-500	500
'FUCACGALFUCGALACGLCGALGLUSIDEtg'	-500	500
'FUCACNGAL14ACGLCGALGLUSIDEte'	-500	500
'FUCACNGAL14ACGLCGALGLUSIDEtg'	-500	500
'FUCACNGALACGLCGALGLUSIDEte'	-500	500
'FUCACNGALACGLCGALGLUSIDEtg'	-500	500
'FUCASE2e'	0	500
'FUCASE2ly'	0	500
'FUCASEe'	0	500
'FUCASEly'	0	500
'FUCFUC12GAL14ACGLCGALGLUSIDEte'	-500	500
'FUCFUC12GAL14ACGLCGALGLUSIDEtg'	-500	500
'FUCFUC132GALACGLCGAL14ACGLCGALGLUSIDEte'	-500	500
'FUCFUC132GALACGLCGAL14ACGLCGALGLUSIDEtg'	-500	500
'FUCFUCFUCGALACGLC13GALACGLCGAL14ACGLCGALGLUSIDEte'	-500	500
'FUCFUCFUCGALACGLC13GALACGLCGAL14ACGLCGALGLUSIDEtg'	-500	500
'FUCFUCFUCGALACGLCGAL14ACGLCGALGLUSIDEte'	-500	500
'FUCFUCFUCGALACGLCGAL14ACGLCGALGLUSIDEtg'	-500	500
'FUCFUCGALACGLCGALGLUSIDEte'	-500	500
'FUCFUCGALACGLCGALGLUSIDEtg'	-500	500
'FUCGAL14ACGLCGALGLUSIDEte'	-500	500
'FUCGAL14ACGLCGALGLUSIDEtg'	-500	500
'FUCGALFUCGALACGLCGALGLUSIDEte'	-500	500
'FUCGALFUCGALACGLCGALGLUSIDEtg'	-500	500
'FUCGALGBSIDEte'	-500	500
'FUCGALGBSIDEtg'	-500	500
'FUCtly'	0	500
'FUM'	-500	500
'FUMAC'	0	500
'FUMSO3tm'	-500	500
'FUMSO4tm'	-500	500
'FUMTSULtm'	-500	500
'FUMm'	-500	500
'FUMtm'	-500	500
'FUT11g'	0	500
'FUT12g'	0	500
'FUT14g'	0	500
'FUT15g'	0	500
'FUT16g'	0	500
'FUT17g'	0	500
'FUT18g'	0	500
'FUT31g'	0	500
'FUT32g'	0	500
'FUT33g'	0	500
'FUT34g'	0	500
'FUT35g'	0	500
'FUT910g'	0	500
'FUT911g'	0	500
'FUT91g'	0	500
'FUT92g'	0	500
'FUT93g'	0	500
'FUT94g'	0	500
'FUT95g'	0	500
'FUT96g'	0	500
'FUT97g'	0	500
'FUT98g'	0	500
'FUT99g'	0	500
'G12MT1_L'	0	500
'G12MT1_U'	0	500
'G12MT2_L'	0	500
'G12MT2_U'	0	500
'G13MT_L'	0	500
'G13MT_U'	0	500
'G14T10g'	0	500
'G14T11g'	0	500
'G14T12g'	0	500
'G14T13g'	0	500
'G14T14g'	0	500
'G14T15g'	0	500
'G14T16g'	0	500
'G14T17g'	0	500
'G14T18g'	0	500
'G14T19g'	0	500
'G14T20g'	0	500
'G14T21g'	0	500
'G14T2g'	0	500
'G14T3g'	0	500
'G14T4g'	0	500
'G14T5g'	0	500
'G14T6g'	0	500
'G14T7g'	0	500
'G14T8g'	0	500
'G14T9g'	0	500
'G14Tg'	0	500
'G16MT_L'	0	500
'G16MT_U'	0	500
'G1M6MASNB1terg'	0	500
'G1M7MASNBterg'	0	500
'G1M7MASNCterg'	0	500
'G1M8MASNterg'	0	500
'G1PTT'	0	500
'G2M8MASNterg'	0	500
'G3M8MASNterg'	0	500
'G3PD1'	-500	500
'G3PD2m'	0	500
'G5SADrm'	-500	500
'G5SADs'	0	500
'G5SDym'	0	500
'G6PDA'	0	500
'G6PDH1er'	0	500
'G6PDH1rer'	-500	500
'G6PDH2r'	-500	500
'G6PDH2rer'	-500	500
'G6PPer'	0	500
'G6Pter'	-500	500
'GABAVESSEC'	0	500
'GACMTRc'	-500	500
'GACPAILter'	0	500
'GAL3ST11'	0	500
'GAL3ST12'	0	500
'GALACGLCGALGBSIDEte'	-500	500
'GALACGLCGALGBSIDEtg'	-500	500
'GALASE10ly'	0	500
'GALASE11ly'	0	500
'GALASE12ly'	0	500
'GALASE13ly'	0	500
'GALASE14ly'	0	500
'GALASE15ly'	0	500
'GALASE16ly'	0	500
'GALASE17ly'	0	500
'GALASE18ly'	0	500
'GALASE19ly'	0	500
'GALASE1ly'	0	500
'GALASE20ly'	0	500
'GALASE3ly'	0	500
'GALASE4ly'	0	500
'GALASE5ly'	0	500
'GALASE6ly'	0	500
'GALASE7ly'	0	500
'GALASE8ly'	0	500
'GALASE9ly'	0	500
'GALC'	0	500
'GALFUC12GAL14ACGLCGALGLUSIDEte'	-500	500
'GALFUC12GAL14ACGLCGALGLUSIDEtg'	-500	500
'GALFUCGALACGLCGAL14ACGLCGALGLUSIDEte'	-500	500
'GALFUCGALACGLCGAL14ACGLCGALGLUSIDEtg'	-500	500
'GALGALFUCFUCGALACGLCGALACGLCGAL14ACGLCGALGLUSIDEte'	-500	500
'GALGALFUCFUCGALACGLCGALACGLCGAL14ACGLCGALGLUSIDEtg'	-500	500
'GALGALGALTHCRMte'	-500	500
'GALGALGALTHCRMtg'	-500	500
'GALGLUSIDEtg'	-500	500
'GALGLUSIDEtl'	-500	500
'GALGT1'	0	500
'GALGT2'	0	500
'GALGT3'	0	500
'GALGT4'	0	500
'GALK'	0	500
'GALNACT1g'	0	500
'GALNACT2g'	0	500
'GALNACT3g'	0	500
'GALNACT4g'	0	500
'GALNACT5g'	0	500
'GALNTg'	0	500
'GALOR'	-500	500
'GALSIDEtg'	-500	500
'GALSIDEtl'	-500	500
[truncated: 1,855 more rows]

## Sheet: Table S2
Table S2: Metabolomic data of CCRF-CEM cells. Calls were used during model generation.
	Metabolite	AV CONTROL MEDIUM 2	AV CONTROL MEDIUM 48	FC Medium over time	av CCRF-CEM 2	av CCRF-CEM 48	FC MOLT over time	Exchange reaction	difference of FC	comment
	choline	876300	905132	0.968146	884113	259274	3.40996	2.44181	EX_chol(e)	uptake
	p-aminobenzoate (PABA)	159124	178538	0.891263	158271	60631.2	2.61039	1.71913	EX_anth(e)	uptake
	glucose	7.65556e+07	7.14599e+07	1.07131	6.50091e+07	2.43306e+07	2.67191	1.6006	EX_glc(e)	uptake
	pyruvate	465075	387569	1.19998	376779	249036	1.51295	0.31297	EX_pyr(e)	uptake
	tryptophan	2153692	2.13272e+06	1.00983	2068977	1570648	1.31728	0.307444	EX_trp_L(e)	uptake
	threonine	406102	417513	0.972671	386495	303808	1.27217	0.299498	EX_thr_L(e)	uptake
	lysine	198436	195676	1.0141	196447	149862	1.31086	0.296751	EX_lys_L(e)	uptake
	leucine	2.08238e+07	2.08013e+07	1.00108	2.11199e+07	1.63468e+07	1.29199	0.290913	EX_leu_L(e)	uptake
	phenylalanine	8087955	8.34551e+06	0.969138	8.23778e+06	6.5403e+06	1.25954	0.290404	EX_phe_L(e)	uptake
	folate	95419.7	105905	0.900996	100629	84807.6	1.18656	0.285563	EX_fol(e)	uptake
	isoleucine	2.12293e+07	2.12258e+07	1.00016	2.07905e+07	17219085	1.20741	0.207249	EX_ile_L(e)	uptake
	proline	5.10732e+06	5.1686e+06	0.988143	5134219	4.44592e+06	1.15482	0.166673	EX_pro_L(e)	uptake
	tyrosine	4142302	4.06361e+06	1.01937	4.02328e+06	3.48998e+06	1.15281	0.133444	EX_tyr_L(e)	uptake
	trans-4-hydroxyproline	814466	786012	1.0362	679863	582257	1.16763	0.131432	EX_4hpro_LT(e)	uptake
	methionine	2.99591e+06	3.01854e+06	0.992504	2.89003e+06	2538211	1.13861	0.146104	EX_met_L(e)	EssAA -uptake
	histidine	69077.2	67843.1	1.01819	74035.2	86165.6	0.859221	0.158969	EX_his_L(e)	EssAA -uptake
	valine	2.85701e+06	2.90042e+06	0.985034	2668140	2.7902e+06	0.956255	0.0287789	EX_val_L(e)	EssAA -uptake
	5-oxoproline	29168.2	21808.7	1.33745	62146.5	1.01293e+06	0.061353	1.2761	EX_5oxpro(e)	secretion
	lactate	2.03895e+06	1.91704e+06	1.06359	5.22238e+06	1.3498e+08	0.03869	1.0249	EX_lac-L(e)	secretion
	citrate	8681.53	8704.73	0.997334	8317.14	86546.8	0.0961	0.901234	EX_cit(e)	secretion
	glycine	163883	186683	0.877868	219684	460477	0.477079	0.400789	EX_gly(e)	secretion
	glutamate	473540	455197	1.0403	437398	630407	0.693835	0.346461	EX_glu-L(e)	secretion
	5-methylthioadenosine (MTA)				19417.6	62796.4	0.309215	0.309215	EX_5mta(e)	secretion
	ornithine	65245.1	68680.9	0.949974	73850.8	98489.9	0.749831	0.200143	EX_orn(e)	secretion
	asparagine	506044	616352	0.82103	744471	1.01e+06	0.737099	0.0839308	EX_asn_L(e)	secretion
	4-methyl-2-oxopentanoate				9918.99	129433	0.0766339	0.0766339	EX_4mop(e)	secretion
	3-methyl-2-oxovalerate				7222.26	145548	0.0496212	0.0496212	EX_3mop(e)	secretion
	uridine					4952.69	0	0	EX_uri(e)	secretion
	succinate					82806.6		0	EX_succ(e)	secretion
	betaine					442897		0	EX_glyb(e)	secretion
	malate		30970.8			94181.8		0	EX_mal_L(e)	secretion
	pyridoxate					12895.2		0	EX_4pyrdx(e)	secretion
	3-methyl-2-oxobutyrate					17641.6		0	EX_3mob(e)	secretion
	4-hydroxyphenylpyruvate					6115.22	0	0	EX_34hpp(e)	secretion
	glutamine				323186	2.06396e+06	0.156585	0.156585	EX_gln_L(e)	no direction
	alanine	1.61335e+06	1.25871e+06	1.28174	2.78831e+06	3.08684e+07	0.0903291	1.19142	EX_ala-L(e)	no direction
	cysteine	45304.8	52977.8	0.855167	62076.2	64524.2	0.962061	0.106894	EX_cys_L(e)	no direction
	not mapped
	Metabolite	AV CONTROL MEDIUM 2	AV CONTROL MEDIUM 48	FC Medium over time	av CCRF-CEM 2	av CCRF-CEM 48	FC MOLT over time	Exchange reaction	difference of FC	comment	HMDB search
	pyridoxine (Vitamin B6)	889551	899254	0.989209	932496	905903	1.02935	0.040146		5% cutoff
	phosphate	2.16828e+08	221118425	0.980597	212276379	2.08623e+08	1.01751	0.0369138		5% cutoff
	valine	2.85701e+06	2.90042e+06	0.985034	2668140	2.7902e+06	0.956255	0.0287789		5% cutoff
	biotin	133350	128944	1.03417	133599	129767	1.02953	0.00464193		5% cutoff
	myo-inositol	4614936	3920500	1.17713	3505897	3.97141e+06	0.882785	0.294344		small difference
	aspartate	632160	612562	1.03199	680373	770904	0.882566	0.149427		small difference
	pantothenate	84638.7	86752	0.97564	88002.1	99449.4	0.884894	0.0907466		small difference
	arginine	379986	377715	1.00601	374009	399764	0.935575	0.0704382		small difference
	nicotinamide	376636	405943	0.927805	386862	379675	1.01893	0.0911238		small difference
	serine	993272	1.1665e+06	0.8515	1.36798e+06	1.42204e+06	0.961982	0.110482		increasing signal, not clear
	cystine	135388	221451	0.611368	206287	231801	0.88993	0.278563		increasing signal, not clear
	thiamin (Vitamin B1)	48437.1	38485.9	1.25857	45028	119205	0.377737	0.880829		excluded	included in basic medium
	riboflavin (Vitamin B2)	23051.9	23033.5	1.0008	22609.5	26433.1	0.855348	0.14545		excluded	HMDB00244; no synthesis in humans.
	fructose	240068	259748	0.924237	254332	117302	2.16819	1.24395		excluded	HMDB00660;
	erythrose	74911.9	86557.9	0.865454	105578	66799	1.58053	0.715076		excluded	HMDB02649:Pathway not available;
	trehalose					274029	0	0		not in Recon1	HMDB00975: Trehalose Degradation; "Trehalose is not synthesized by mammals" (PMID:21654884).
	caprylate (8:0)	16937.3	19662.4	0.861405	14023.9	8147.76	1.7212	0.859796		not in the medium
	alanylglutamine	2.52935e+06	2.76622e+06	0.914371	2.57521e+06	952615	2.70331	1.78894		not in Recon1	Glutamax, dipeptide substitute for L-glutamine; HMDB28685:"Alanyl-Glutamine is a dipeptide composed of alanine and glutamine. It is an incomplete breakdown product of protein digestion or protein catabolism. Some dipeptides are known to have physiological or cell-signaling effects although most are simply short-lived intermediates on their way to specific amino acid degradation pathways following…
	cysteine-glutathione disulfide	69277.1	71265.4	0.972101	68153.8			0.972101		not in Recon1	HMDB00656: Pathway not available; "Cysteineglutathione disulfide is a molecule that is formed upon oxidative stress of glutathione, that will form mixed disulfides with protein thiol groups, causing reversible S-glutathionylation. S-glutathionylation is an important post-translational modification responsible for transducing oxidant signals. S-glutathionylation of thiols confers protection agains…
	4-guanidinobutanoate	34301.3	32599.8	1.05219	28704.8	30830.9	0.931041	0.121153		not in Recon1	HMDB03464 "4-Guanidinobutanoate is a normal metabolite present in low concentrations. Patients with hyperargininemia have an arginase deficiency which leads to blockade of the urea cycle in the last step with several clinical symptoms. Owing to the arginase deficiency this patients accumulate arginine which leads eventually to epileptogenic guanidino compounds (PMID 7752905 )."
	caproate (6:0)	10626.2	11700.9	0.908153	7450.42	7272.74	1.02443	0.116277		not in Recon1	HMDB00535 "It is a fatty acid found naturally in various animal fats and oils. Caproic acid is a medium chain triglycerides (MCT)."
	p-cresol sulfate	10082.2	9962.5	1.01202	9284.69	9692.28	0.957946	0.0540699		not in Recon1	HMDB11635 "p-Cresol sulfate is a microbial metabolite that is found in urine and likely derives from secondary metabolism of p-cresol. It appears to be elevated in the urine of individuals with progressive multiple sclerosis (PMID: 10775436 Link_out)."
	phenol red	560994	589185	0.952153	585618	584485	1.00194	0.0497852		not in Recon1	PMID:7173945 "The sulfonic acid dye, phenolsulfonphthalein (PSP or phenol red), has been incorporated as a pH indicator in many tissue culture media formulations since the emergence of tissue culture methodologies. The present study was designed to examine the pathway, time course, and degree of metabolism of this anionic dye in monolayer cultures of adult rat hepatocytes. Thin layer chromatograp…
	dimethylarginine (SDMA + ADMA)					109094		0		not in Recon1	PMID: 12553945 "Asymmetrical dimethylarginine (ADMA) is an endogenous inhibitor of nitric oxide (NO) synthase enzymes, whereas symmetrical dimethylarginine (SDMA) competes with arginine transport. Although both dimethylarginines may be important regulators of the arginine-NO pathway, their metabolism is largely unknown. Both dimethylarginines are removed from the body by urinary excretion."
	N-acetylalanine					16868.5		0		not in Recon1	HMDB00766: Pathway not available; Detected in prostate cancer "Sreekumar A, Poisson LM, Rajendiran TM, Khan AP, Cao Q, Yu J, Laxman B, Mehra R, Lonigro RJ, Li Y, Nyati MK, Ahsan A, Kalyana-Sundaram S, Han B, Cao X, Byun J, Omenn GS, Ghosh D, Pennathur S, Alexander DC, Berger A, Shuster JR, Wei JT, Varambally S, Beecher C, Chinnaiyan AM: Metabolomic profiles delineate potential role for sarcosine …
	N-acetylisoleucine					7383.62		0		not in Recon1	HMDB00532: Pathway not available;
	N-acetylleucine					11703.3		0		not in Recon1	HMDB11756: Pathway not available;
	N-acetylmethionine					6690.47		0		not in Recon1	HMDB11745: Pathway not available;
	O-acetylhomoserine					46041.6	0	0		not in Recon1	HMDB29423: Pathway not available;
	pseudouridine					11813.5		0		not in Recon1	HMDB00767: Pathway not available; "Pseudouridine is the C-glycoside isomer of the nucleoside uridine, and it is the most prevalent of the over one hundred different modified nucleosides found in RNA. Pseudouridine is found in all species and in all classes of RNA except mRNA. It is formed by enzymes called pseudouridine synthases, which post-transcriptionally isomerize specific uridine residues i…
	beta-hydroxyisovalerate							0		not in Recon1	HMDB00754: Pathway not available;
	uracil							0		not detected
	orotate							0		not detected
	inosine							0		not detected
	hypoxanthine							0		not detected
	guanine							0		not detected
	N-carbamoylaspartate							0		not detected
	S-adenosylhomocysteine (SAH)							0		not detected
	adenine							0		not detected

## Sheet: Table S3
Table S3: Metabolomic data of Molt-4 cells. Calls were used during model generation.
	Metabolite	AV CONTROL MEDIUM 2	AV CONTROL MEDIUM 48	FC Medium over time	av Molt-4 2	av Molt-4	FC Molt-4 over time	Exchange reaction	difference of FC	comment
	p-aminobenzoate (PABA)	159124	178538	0.891263	162567			EX_anth(e)	0.891263	uptake
	pyruvate	465075	387569	1.19998	439148	210408	2.08713	EX_pyr(e)	0.88715	uptake
	glucose	7.65556e+07	7.14599e+07	1.07131	6.16971e+07	3.49814e+07	1.76371	EX_glc(e)	0.692401	uptake
	choline	876300	905132	0.968146	892182	541860	1.64652	EX_chol(e)	0.67837	uptake
	lysine	198436	195676	1.0141	188473	112386	1.67701	EX_lys_L(e)	0.662908	uptake
	valine	2.85701e+06	2.90042e+06	0.985034	2.85352e+06	1.79317e+06	1.59133	EX_val_L(e)	0.606292	uptake
	phenylalanine	8087955	8.34551e+06	0.969138	8.21517e+06	5360276	1.5326	EX_phe_L(e)	0.563463	uptake
	threonine	406102	417513	0.972671	381085	259555	1.46822	EX_thr_L(e)	0.495553	uptake
	tryptophan	2153692	2.13272e+06	1.00983	2.03774e+06	1.38775e+06	1.46837	EX_trp_L(e)	0.458537	uptake
	methionine	2.99591e+06	3.01854e+06	0.992504	3.02463e+06	2.26683e+06	1.3343	EX_met_L(e)	0.341794	uptake
	pantothenate	84638.7	86752	0.97564	89717.1	68882.7	1.30246	EX_pnto-R(e)	0.326822	uptake
	leucine	2.08238e+07	2.08013e+07	1.00108	1.97251e+07	15148808	1.30209	EX_leu_L(e)	0.301006	uptake
	tyrosine	4142302	4.06361e+06	1.01937	3.93464e+06	3.07578e+06	1.27923	EX_tyr_L(e)	0.259866	uptake
	isoleucine	2.12293e+07	2.12258e+07	1.00016	20799761	17160163	1.2121	EX_ile_L(e)	0.211932	uptake
	histidine	69077.2	67843.1	1.01819	69406.7	95624.3	0.725827	EX_his_L(e)	0.292363	EssAA -uptake
	5-oxoproline	29168.2	21808.7	1.33745	120656	2.06053e+06	0.0585559	EX_5oxpro(e)	1.2789	secretion
	lactate	2.03895e+06	1.91704e+06	1.06359	5.65451e+06	101768253	0.0555626	EX_lac-L(e)	1.00803	secretion
	malate		30970.8		20292.4	27226.7	0.745314	EX_mal_L(e)	0.745314	secretion
	citrate	8681.53	8704.73	0.997334	9459.84	34177.9	0.276782	EX_cit(e)	0.720552	secretion
	glutamate	473540	455197	1.0403	462904	1.02451e+06	0.45183	EX_glu-L(e)	0.588465	secretion
	glycine	163883	186683	0.877868	121762	310548	0.392089	EX_gly(e)	0.485779	secretion
	aspartate	632160	612562	1.03199	590882	940706	0.628126	EX_asp_L(e)	0.403867	secretion
	4-methyl-2-oxopentanoate				34436.5	113669	0.302956	EX_4mop(e)	0.302956	secretion
	3-methyl-2-oxovalerate				25108.8	121927	0.205933	EX_3mop(e)	0.205933	secretion
	ornithine	65245.1	68680.9	0.949974	54272.4	65159.5	0.832916	EX_orn(e)	0.117058	secretion
	3-methyl-2-oxobutyrate					14717.6	0	EX_3mob(e)	0	secretion
	glutamine				824549	2.2832e+06	0.361137	EX_gln_L(e)	0.361137	no direction
	alanine	1.61335e+06	1.25871e+06	1.28174	3.43034e+06	2.597e+07	0.132089	EX_ala-L(e)	1.14966	no direction
	cysteine	45304.8	52977.8	0.855167	56566.3	60759.2	0.930991	EX_cys_L(e)	0.0758236	no direction, added for modeling
	not mapped
	Metabolite	AV CONTROL MEDIUM 2	AV CONTROL MEDIUM 48	FC Medium over time	av Molt-4 2	av Molt-4	FC Molt-4 over time	Exchange reaction	difference of FC	comment	HMDB search
	myo-inositol	4614936	3920500	1.17713	4195275	3998122	1.04931		0.127818	small difference
	nicotinamide	376636	405943	0.927805	367097	361576	1.01527		0.0874621	small difference
	phosphate	2.16828e+08	221118425	0.980597	223518663	2.16864e+08	1.03069		0.050089	small difference
	folate	95419.7	105905	0.900996	97550.8	102678	0.950061		0.0490644	small difference
	serine	993272	1.1665e+06	0.8515	814496	762598	1.06805		0.216555	small difference, increasing signal, not clear
	cystine	135388	221451	0.611368	121897	130375	0.934973		0.323605	small difference, increasing signal, not clear
	arginine	379986	377715	1.00601	391354	375180	1.04311		0.0370978	5% cutoff
	trans-4-hydroxyproline	814466	786012	1.0362	630513	622494	1.01288		0.023318	5% cutoff
	caprylate (8:0)	16937.3	19662.4	0.861405	12992	15446.1	0.84112		0.0202851	5% cutoff
	pyridoxine (Vitamin B6)	889551	899254	0.989209	906371	930993	0.973553		0.0156557	5% cutoff
	asparagine	506044	616352	0.82103	549097	677509	0.810465		0.0105654	5% cutoff
	proline	5.10732e+06	5.1686e+06	0.988143	5.16371e+06	5.26361e+06	0.98102		0.0071239	5% cutoff
	biotin	133350	128944	1.03417	127379	123131	1.0345		0.000325943	5% cutoff
	fructose	240068	259748	0.924237	321092	161925	1.98297		1.05873	excluded	HMDB00660;
	erythrose	74911.9	86557.9	0.865454	97682.5	71213.2	1.37169		0.506239	excluded	HMDB02649:Pathway not available;
	riboflavin (Vitamin B2)	23051.9	23033.5	1.0008	23085.7	24688.8	0.935067		0.0657303	excluded	HMDB00244; no synthesis in humans.
	thiamin (Vitamin B1)	48437.1	38485.9	1.25857	32363	87165.9	0.37128		0.887286	excluded	included in basic medium
	alanylglutamine	2.52935e+06	2.76622e+06	0.914371	2.40968e+06	173792	13.8653		12.9509	not in Recon1	Glutamax, dipeptide substitute for L-glutamine; HMDB28685:"Alanyl-Glutamine is a dipeptide composed of alanine and glutamine. It is an incomplete breakdown product of protein digestion or protein catabolism. Some dipeptides are known to have physiological or cell-signaling effects although most are simply short-lived intermediates on their way to specific amino acid degradation pathways following…
	cysteine-glutathione disulfide	69277.1	71265.4	0.972101	71769.5	169137	0.424329		0.547772	not in Recon1	HMDB00656: Pathway not available; "Cysteineglutathione disulfide is a molecule that is formed upon oxidative stress of glutathione, that will form mixed disulfides with protein thiol groups, causing reversible S-glutathionylation. S-glutathionylation is an important post-translational modification responsible for transducing oxidant signals. S-glutathionylation of thiols confers protection agains…
	4-guanidinobutanoate	34301.3	32599.8	1.05219	32887.9	27785.4	1.18364		0.131445	not in Recon1	HMDB03464 "4-Guanidinobutanoate is a normal metabolite present in low concentrations. Patients with hyperargininemia have an arginase deficiency which leads to blockade of the urea cycle in the last step with several clinical symptoms. Owing to the arginase deficiency this patients accumulate arginine which leads eventually to epileptogenic guanidino compounds (PMID 7752905 )."
	caproate (6:0)	10626.2	11700.9	0.908153	8926.49	10492.3	0.850769		0.0573844	not in Recon1	HMDB00535 "It is a fatty acid found naturally in various animal fats and oils. Caproic acid is a medium chain triglycerides (MCT)."
	phenol red	560994	589185	0.952153	566563	566028	1.00094		0.0487916	not in Recon1	PMID:7173945 "The sulfonic acid dye, phenolsulfonphthalein (PSP or phenol red), has been incorporated as a pH indicator in many tissue culture media formulations since the emergence of tissue culture methodologies. The present study was designed to examine the pathway, time course, and degree of metabolism of this anionic dye in monolayer cultures of adult rat hepatocytes. Thin layer chromatograp…
	p-cresol sulfate	10082.2	9962.5	1.01202	9632.7	9219.12	1.04621		0.0328457	not in Recon1	HMDB11635 "p-Cresol sulfate is a microbial metabolite that is found in urine and likely derives from secondary metabolism of p-cresol. It appears to be elevated in the urine of individuals with progressive multiple sclerosis (PMID: 10775436 Link_out)."
	4-hydroxyphenylpyruvate									not detected
	5-methylthioadenosine (MTA)									not detected
	adenine									not detected
	beta-hydroxyisovalerate									not detected
	betaine									not detected
	dimethylarginine (SDMA + ADMA)									not detected
	guanine									not detected
	hypoxanthine									not detected
	inosine									not detected
	N-acetylalanine									not detected
	N-acetylisoleucine									not detected
	N-acetylleucine									not detected
	N-acetylmethionine									not detected
	N-carbamoylaspartate									not detected
	O-acetylhomoserine									not detected
	orotate									not detected
	pseudouridine									not detected
	pyridoxate									not detected
	S-adenosylhomocysteine (SAH)									not detected
	succinate									not detected
	trehalose									not detected
	uracil									not detected
	uridine									not detected

## Sheet: Table S4
Table S4: Tables of absent genes. Cutoff p<=0.05.
Control MOLT4	Control CCRF-CEM
13	18
535.1	239.1
1548.1	443.1
2591.1	535.1
3037.1	1548.1
4248.1	2683.1
4709.1	3037.1
6522.1	4248.1
7167.1	4709.1
7367.1	5232.1
8399.1	6522.1
23545.1	7364.1
129807.1	7367.1
221823.1	8399.1
	23545.1
	54363.1
	66002.1
	129807.1
	221823.1

## Sheet: Table S5
Table5A: Numbers of shared and unique reactions							Table5B: Numbers of shared and unique metabolites							Table5C: Numbers of shared and unique genes
Unique reactions in CCRF-CEM model		Unique reactions in MOLT4 model		Common reactions			Unique metabolites in CCRF-CEM model		Unique metabolites in MOLT4 model		Common metabolites			Unique genes in CCRF-CEM model		Unique genes in MOLT4 model		Common genes
31	34HPPte	7	DM_pnto_R	1907	10FTHF5GLUtl		15	34hpp[e]	2	4ppan[c]	1310	10fthf5glu[c]		4	316.1	15	2683.1	1393	8639.1
30	4HGLSDm	6	DPCOAK	1906	10FTHF5GLUtm		14	4hglusa[m]	1	4ppcys[c]	1309	10fthf5glu[l]		3	2591.1	14	54363.1	1392	26.1
29	4HPRO_LTte	5	EX_asp_L(e)	1905	10FTHF6GLUtl		13	e4hglu[m]			1308	10fthf5glu[m]		2	55163.1	13	443.1	1391	314.2
28	4PYRDX	4	EX_pnto_R(e)	1904	10FTHF6GLUtm		12	4hpro_LT[e]			1307	10fthf6glu[c]		1	7167.1	12	5232.1	1390	314.1
27	5MTAte	3	PNTK	1903	10FTHF7GLUtl		11	4hpro_LT[m]			1306	10fthf6glu[l]				11	79646.1	1389	89874.1
26	DDPGAm	2	PPCDC	1902	10FTHF7GLUtm		10	4pyrdx[c]			1305	10fthf6glu[m]				10	80025.2	1388	92483.1
25	DM_4hrpo	1	PPNCL3	1901	10FTHFtl		9	4pyrdx[e]			1304	10fthf7glu[c]				9	53354.1	1387	3948.2
24	DM_fol			1900	10FTHFtm		8	5mta[e]			1303	10fthf7glu[l]				8	53354.3	1386	55293.1
23	EHGLAT2m			1899	13DAMPPOX		7	glx[m]			1302	10fthf7glu[m]				7	80025.1	1385	3945.1
22	EHGLATm			1898	1PPDCRp		6	4h2oglt[m]			1301	10fthf[c]				6	53354.2	1384	3939.1
21	EX_34hpp			1897	25HVITD2t		5	fol[c]			1300	10fthf[l]				5	80025.3	1383	160287
20	EX_4HPRO(e)			1896	25HVITD2tin		4	fol[e]			1299	10fthf[m]				4	80025.4	1382	3948.1
19	EX_4pyrdx(e)			1895	25HVITD2tin_m		3	glyb[e]			1298	h2o[c]				3	55229.1	1381	9123.1
18	EX_5mta(e)			1894	25HVITD2tm		2	pydxn[e]			1297	o2[c]				2	60490.1	1380	9194.1
17	EX_asn_L(e)			1893	25HVITD3t		1	1p3h5c[m]			1296	13dampp[c]				1	79717.1	1379	6566.1
16	EX_fol(e)			1892	25HVITD3tin						1295	h2o2[c]						1378	57835.3
15	EX_glyb(e)			1891	25HVITD3tin_m						1294	nh4[c]						1377	8671.1
14	EX_pro_L(e)			1890	25HVITD3tm						1293	bamppald[c]						1376	57835.2
13	EX_pydxn(e)			1889	2AMACHYD						1292	atp[c]						1375	57835.1
12	EX_succ(e)			1888	2AMADPTm						1291	h[c]						1374	57835.4
11	EX_uri(e)			1887	2DR1PP						1290	adp[c]						1373	4967.1
10	FOLt2			1886	2HCO3_NAt						1289	pi[c]						1372	1738.1
9	GLXtm			1885	2OXOADOXm						1288	h[x]						1371	8050.1
8	GLYBt4_2_r			1884	2OXOADPTm						1287	nadh[x]						1370	1743.1
7	HPROxm			1883	34DHPLACOX						1286	1pipdn2c[x]						1369	4967.2
6	PDX5PO			1882	34DHPLACOX_NADP_						1285	nad[x]						1368	130.1
5	PHCDm			1881	34DHXMANDACOX						1284	Lpipecol[x]						1367	127.1
4	PHCHGSm			1880	34DHXMANDACOX_NADP_						1283	h[m]						1366	125.1
3	PYDXDH			1879	34HPPOR						1282	nadph[m]						1365	124.1
2	PYDXNtr			1878	35CGMPtn						1281	o2[m]						1364	131.1
1	SUCCt2m			1877	3DSPHR						1280	h2o[m]						1363	126.1
				1876	3HAO						1279	nadp[m]						1362	128.1
				1875	3HBCOAHLm						1278	25hvitd2[m]						1361	137872
				1874	3HCO3_NAt						1277	25hvitd3[m]						1360	117247
				1873	3MOBt2im						1276	25hvitd2[c]						1359	218.1
				1872	3MOBte						1275	25hvitd2[e]						1358	222.1
				1871	3MOPt2im						1274	25hvitd3[c]						1357	220.1
				1870	3MOPte						1273	25hvitd3[e]						1356	221.1
				1869	3MOX4HOXPGALDOX						1272	2amac[c]						1355	3242.1
				1868	3MOX4HOXPGALDOX_NADP_						1271	pyr[c]						1354	18.1
				1867	3SALAASPm						1270	nadph[c]						1353	18.2
				1866	3SALATAi						1269	paps[c]						1352	2531.1
				1865	3SALATAim						1268	nadp[c]						1351	23498.1
				1864	3SPYRSP						1267	pap[c]						1350	51166.1
				1863	3SPYRSPm						1266	L2aadp[c]						1349	51166.2
				1862	4ABUTtm						1265	akg[m]						1348	10165.1
				1861	4MOPt2im						1264	akg[c]						1347	8604.1
				1860	4MOPte						1263	L2aadp[m]						1346	2571.1
				1859	5DHFtl						1262	2dr1p[c]						1345	2572.1
				1858	5MTHFt						1261	drib[c]						1344	2571.2
				1857	5MTHFt2						1260	nad[c]						1343	2805.1
				1856	5OXPROt						1259	nadh[c]						1342	2806.1
				1855	5THFtl						1258	h[e]						1341	8659.1
				1854	5THFtm						1257	na1[e]						1340	8659.2
				1853	6DHFtl						1256	hco3[e]						1339	6817.3
				1852	6DHFtm						1255	hco3[c]						1338	6817.2
				1851	6THFtl						1254	na1[c]						1337	6817.1
				1850	6THFtm						1253	coa[m]						1336	6817.4
				1849	7DHFtl						1252	nad[m]						1335	6817.5
				1848	7DHFtm						1251	2oxoadp[m]						1334	4363.1
				1847	7THFtl						1250	nadh[m]						1333	6822.1
				1846	7THFtm						1249	co2[m]						1332	6573.1
				1845	A4GNT2g						1248	glutcoa[m]						1331	6573.2
				1844	AACOAT						1247	2oxoadp[c]						1330	501.1
				1843	AACTOOR						1246	34dhmald[c]						1329	8854.3
				1842	AACTtm						1245	34dhpha[c]						1328	216.1
				1841	AAPSAS						1244	amet[c]						1327	8854.2
				1840	AASAD3						1243	ahcys[c]						1326	223.1
				1839	AASAD3m						1242	34dhphe[c]						1325	8854.1
				1838	AATAi						1241	34dhpac[c]						1324	224.1
				1837	ABTArm						1240	34dhoxmand[c]						1323	219.1
				1836	ABUTD						1239	34hpp[c]						1322	217.1
				1835	ABUTt2r						1238	co2[c]						1321	6570.1
				1834	ABUTt4_2_r						1237	hgentis[c]						1320	6571.1
				1833	ACACT1						1236	35cgmp[c]						1319	2348.5
				1832	ACACT10m						1235	35cgmp[n]						1318	2348.3
				1831	ACACT1r						1234	glu_L[m]						1317	2348.1
				1830	ACACT1rm						1233	2mop[m]						1316	2348.6
				1829	ACACt2m						1232	3dsphgn[c]						1315	2352.1
				1828	ACACtx						1231	sphgn[c]						1314	2348.4
				1827	ACALDtm						1230	3hanthrn[c]						1313	2348.2
				1826	ACCOAC						1229	cmusa[c]						1312	51146.1
				1825	ACCOACm						1228	b2coa[m]						1311	65985.1
				1824	ACCOAtn						1227	3hibutcoa[m]						1310	206358
				1823	ACETONEt2m						1226	3hmp[m]						1309	6529.1
				1822	ACGAM2E						1225	hLkynr[c]						1308	6538.1
				1821	ACGAM6PSi						1224	glu_L[c]						1307	6540.1
				1820	ACGAMK						1223	dopa[c]						1306	6539.1
				1819	ACGAMPM						1222	coa[c]						1305	39.1
				1818	ACGAMtly						1221	3mob[c]						1304	38.1
				1817	ACGPID						1220	3mob[m]						1303	3030.1
				1816	ACHEe						1219	3mob[e]						1302	3032.1
				1815	ACHVESSEC						1218	3mop[c]						1301	30.1
				1814	ACHtn						1217	3mop[m]						1300	31.5
				1813	ACITL						1216	3mop[e]						1299	31.4
				1812	ACNAM9PL						1215	3m4hpga[c]						1298	31.2
				1811	ACNAM9PL2						1214	3mox4hoxm[c]						1297	32.1
				1810	ACNAMPH						1213	h2o[l]						1296	31.3
				1809	ACNAMlt						1212	asp_L[c]						1295	31.1
				1808	ACNAMtn						1211	3sala[m]						1294	55902.1
				1807	ACNMLr						1210	asp_L[m]						1293	55902.2
				1806	ACOAD10m						1209	3sala[c]						1292	84532.1
				1805	ACOAD8m						1208	3snpyr[c]						1291	5973.1
				1804	ACOAD9m						1207	3snpyr[m]						1290	64841.1
				1803	ACOAHi						1206	so3[c]						1289	55577.1
				1802	ACOAO7p						1205	pyr[m]						1288	5238.1
				1801	ACONT						1204	so3[m]						1287	9487.1
				1800	ACONTm						1203	nrpphr[c]						1286	43.1
				1799	ACP1_FMN						1202	4abut[c]						1285	43.2
				1798	ACRNtm						1201	4abut[m]						1284	6572.1
				1797	ACS						1200	accoa[m]						1283	47.1
				1796	ACSm						1199	4mop[c]						1282	47.2
				1795	ACTLMO						1198	4mop[m]						1281	54187.1
				1794	ACTNMO						1197	4mop[e]						1280	26503.1
				1793	ACYP						1196	5dhf[c]						1279	36.1
				1792	ACt2m						1195	5dhf[l]						1278	34.1
				1791	ACt2r						1194	oh1[c]						1277	35.1
				1790	ADA						1193	oh1[e]						1276	27034.1
				1789	ADAe						1192	srtn[c]						1275	3712.1
				1788	ADCim						1191	5mta[c]						1274	134526
				1787	ADK1						1190	5mthf[e]						1273	51.1
				1786	ADK1m						1189	5mthf[c]						1272	51.2
				1785	ADK3						1188	5oxpro[e]						1271	2194.1
				1784	ADK3m						1187	5oxpro[c]						1270	3658.1
				1783	ADKd						1186	5thf[c]						1269	48.1
				1782	ADMDC						1185	5thf[l]						1268	50.1
				1781	ADNCYC						1184	5thf[m]						1267	52.1
				1780	ADNK1						1183	6dhf[c]						1266	52.3
				1779	ADNK1m						1182	6dhf[l]						1265	52.2
				1778	ADNt						1181	6dhf[m]						1264	788.1
				1777	ADNt4						1180	6thf[c]						1263	1571.1
				1776	ADNt5						1179	6thf[l]						1262	112611
				1775	ADNtm						1178	6thf[m]						1261	98.1
				1774	ADPRDP						1177	7dhchsterol[r]						1260	97.2
				1773	ADPT						1176	7dhf[c]						1259	97.1
				1772	ADPtx						1175	7dhf[l]						1258	100.1
				1771	ADRNCOAtx						1174	7dhf[m]						1257	3177.1
				1770	ADRNt						1173	7thf[c]						1256	122481
				1769	ADSK						1172	7thf[l]						1255	203.1
				1768	ADSL1						1171	7thf[m]						1254	26289.1
				1767	ADSL2						1170	galgluside_hs[c]						1253	26289.2
				1766	ADSS						1169	udpgal[c]						1252	205.3
				1765	AG13T10g						1168	udp[c]						1251	205.1
				1764	AG13T11g						1167	galgluside_hs[g]						1250	204.1
				1763	AG13T12g						1166	udpgal[g]						1249	204.3
				1762	AG13T13g						1165	h[g]						1248	204.2
				1761	AG13T14g						1164	udp[g]						1247	205.2
				1760	AG13T15g						1163	T_antigen[g]						1246	50808.1
				1759	AG13T16g						1162	uacgam[g]						1245	262.1
				1758	AG13T17g						1161	core2[g]						1244	112.1
				1757	AG13T18g						1160	gncore2[g]						1243	55811.1
				1756	AG13T1g						1159	acac[c]						1242	109.1
				1755	AG13T2g						1158	aacoa[c]						1241	112.2
				1754	AG13T3g						1157	amp[c]						1240	114.1
				1753	AG13T4g						1156	ppi[c]						1239	108.1
				1752	AG13T5g						1155	aact[c]						1238	113.1
				1751	AG13T6g						1154	mthgxl[c]						1237	107.1
				1750	AG13T7g						1153	aact[m]						1236	196883
				1749	AG13T8g						1152	thp2c[c]						1235	115.1
				1748	AG13T9g						1151	L2aadp6sa[c]						1234	111.1
				1747	AGDC						1150	L2aadp6sa[m]						1233	132.1
				1746	AGPAT1						1149	udpacgal[g]						1232	132.2
				1745	AGTix						1148	sucsal[m]						1231	2030.1
				1744	AHC						1147	xylu_L[c]						1230	9154.2
				1743	AHCYStr						1146	4abutn[c]						1229	9154.1
				1742	AHEXASEly						1145	4abut[e]						1228	64078.1
				1741	AICART						1144	h[l]						1227	9153.1
				1740	AIRCr						1143	accoa[c]						1226	11164.1
				1739	AK2LGCHOLt						1142	2maacoa[m]						1225	353.1
				1738	AKGDm						1141	ppcoa[m]						1224	1375.1
				1737	AKGMALtm						1140	aacoa[m]						1223	1375.3
				1736	ALAASNNaEx						1139	accoa[x]						1222	1375.4
				1735	ALACYSNaEx						1138	coa[x]						1221	126129
				1734	ALADGLNexR						1137	occoa[x]						1220	1374.1
				1733	ALADGLYexR						1136	pmtcoa[x]						1219	1375.2
				1732	ALAGLNNaEx						1135	acac[m]						1218	1376.1
				1731	ALAGLNexR						1134	acac[x]						1217	9061.1
				1730	ALAGLYexR						1133	acald[c]						1216	9060.1
				1729	ALAR						1132	acald[m]						1215	158.1
				1728	ALASERNaEx						1131	malcoa[c]						1214	158.2
				1727	ALATA_L						1130	atp[m]						1213	159.1
				1726	ALATHRNaEx						1129	hco3[m]						1212	122622
				1725	ALAt2r						1128	adp[m]						1211	122622
				1724	ALAt4						1127	malcoa[m]						1210	79369.1
				1723	ALAtN1						1126	pi[m]						1209	10678.1
				1722	ALCD1						1125	amp[m]						1208	11041.1
				1721	ALCD21_D						1124	ppi[m]						1207	146712
				1720	ALCD21_L						1123	accoa[n]						1206	374907
				1719	ALCD22_D						1122	acetone[c]						1205	93010.1
				1718	ALCD22_L						1121	acetone[m]						1204	374907
				1717	ALDD2x						1120	itp[c]						1203	10331.1
				1716	ALDD2xm						1119	idp[c]						1202	10678.2
				1715	ALDD2y						1118	acgam[c]						1201	51005.1
				1714	ALR						1117	acmana[c]						1200	10555.1
				1713	ALR2						1116	gam6p[c]						1199	137964
				1712	ALR3						1115	acgam6p[c]						1198	56895.1
				1711	AM6SAD						1114	acgam1p[c]						1197	56894.2
				1710	AMANK						1113	acgam[l]						1196	56894.1
				1709	AMCOXO						1112	acgpail_hs[c]						1195	55326.1
				1708	AMETr						1111	ac[c]						1194	10554.1
				1707	AMETt2m						1110	gpail_hs[c]						1193	5832.1
				1706	AMPDA						1109	ach[e]						1192	189.1
				1705	AMPTASECG						1108	h2o[e]						1191	191.1
				1704	AMPTASECGe						1107	ac[e]						1190	10768.2
				1703	ANTHte						1106	chol[e]						1189	10768.1
				1702	AOBUTDsm						1105	ach[c]						1188	3074.1
				1701	APAT2rm						1104	ach[n]						1187	3073.1
				1700	APOCF						1103	cit[c]						1186	471.1
				1699	APOCFm						1102	oaa[c]						1185	10606.1
				1698	APOC_LYS_BTNP						1101	pep[c]						1184	8402.1
				1697	APOC_LYS_BTNPm						1100	acmanap[c]						1183	64849.1
				1696	ARACHDCOAtx						1099	acnamp[c]						1182	64849.2
				1695	ARACHDt2						1098	man6p[c]						1181	1109.1
				1694	ARACHt						1097	kdnp[c]						1180	6510.1
				1693	ARGLYSex						1096	acnam[c]						1179	6509.1
				1692	ARGSL						1095	acnam[l]						1178	56301.1
				1691	ARGSS						1094	acnam[n]						1177	6520.1
				1690	ARGt4						1093	fad[m]						1176	11212.1
				1689	ARGte						1092	2mbcoa[m]						1175	23464.1
				1688	ARGtiDF						1091	fadh2[m]						1174	2875.1
				1687	ARSA						1090	2mb2coa[m]						1173	84706.1
				1686	ARTCOAL1						1089	ivcoa[m]						1172	54407.1
				1685	ARTCOAL2						1088	3mb2coa[m]						1171	6542.1
				1684	ARTCOAL3						1087	ibcoa[m]						1170	11254.1
				1683	ARTFR11						1086	2mp2coa[m]						1169	6541.1
				1682	ARTFR12						1085	o2[x]						1168	81539.1
				1681	ARTFR13						1084	h2o2[x]						1167	55089.1
				1680	ARTFR31						1083	hdd2coa[x]						1166	84889.1
				1679	ARTFR32						1082	orn[c]						1165	92745.1
				1678	ARTFR33						1081	icit[c]						1164	10991.1
				1677	ARTFR34						1080	cit[m]						1163	284273
				1676	ARTFR41						1079	icit[m]						1162	284273
				1675	ARTFR42						1078	h2o[x]						1161	10327.1
				1674	ARTFR43						1077	fmn[c]						1160	10327.2
				1673	ARTFR44						1076	ribflv[c]						1159	231.1
				1672	ARTFR46						1075	acrn[c]						1158	8574.1
				1671	ARTFR61						1074	acrn[m]						1157	10020.1
				1670	ARTPLM1						1073	ac[m]						1156	115286
				1669	ARTPLM1m						1072	acetol[c]						1155	115286
				1668	ARTPLM2						1071	13dpg[c]						1154	115286
				1667	ARTPLM2m						1070	3pg[c]						1153	271.2
				1666	ARTPLM3						1069	adn[c]						1152	270.1
				1665	ARTPLM3m						1068	ins[c]						1151	271.1
				1664	ASAH1						1067	adn[e]						1150	272.1
				1663	ASCBOX						1066	ins[e]						1149	271.3
				1662	ASCBt						1065	nh4[e]						1148	290.1
				1661	ASCBt4						1064	ade[c]						1147	6519.1
				1660	ASNALANaEx						1063	gtp[c]						1146	9057.1
				1659	ASNCYSNaEx						1062	gdp[c]						1145	435.1
				1658	ASNGLNNaEx						1061	gtp[m]						1144	445.1
				1657	ASNNm						1060	gdp[m]						1143	445.2
				1656	ASNS1						1059	damp[c]						1142	83884.1
				1655	ASNSERNaEx						1058	datp[c]						1141	10166.1
				1654	ASNTHRNaEx						1057	dadp[c]						1140	410.1
				1653	ASN_X_SER_THRtr						1056	ametam[c]						1139	427.1
				1652	ASNt4						1055	camp[c]						1138	427.2
				1651	ASNtN1						1054	adn[m]						1137	9962.2
				1650	ASNtm						1053	g1p[c]						1136	9963.1
				1649	ASP1DC						1052	man1p[c]						1135	9962.1
				1648	ASPCTr						1051	adprib[c]						1134	9963.2
				1647	ASPGLUm						1050	r5p[c]						1133	80150.1
				1646	ASPNATm						1049	prpp[c]						1132	440.1
				1645	ASPPROASCT1						1048	adp[x]						1131	440.3
				1644	ASPTA						1047	adrncoa[c]						1130	440.2
				1643	ASPTAm						1046	adrncoa[x]						1129	790.1
				1642	ASPt6						1045	crn[c]						1128	6511.1
				1641	ASPte						1044	crn[m]						1127	6505.1
				1640	ATPM						1043	adrn[e]						1126	6507.1
				1639	ATPS4m						1042	adrn[c]						1125	6506.1
				1638	ATPasel						1041	aps[c]						1124	6512.1
				1637	ATPtm						1040	dcamp[c]						1123	498.2
				1636	ATPtn						1039	fum[c]						1122	509.1
				1635	ATPtx						1038	25aics[c]						1121	513.2
				1634	A_MANASEly						1037	aicar[c]						1120	506.1
				1633	B3GNT39g						1036	imp[c]						1119	514.1
				1632	BACCL						1035	ksi_pre18[g]						1118	513.1
				1631	BACCLm						1034	ksi_pre19[g]						1117	498.3
				1630	BALAtmr						1033	ksi_pre21[g]						1116	509.2
				1629	BAMPPALDOX						1032	ksi_pre22[g]						1115	498.1
				1628	BDMT_L						1031	ksi_pre24[g]						1114	514.2
				1627	BDMT_U						1030	ksi_pre25[g]						1113	10632.1
				1626	BETALDHxm						1029	ksi_pre27[g]						1112	4905.1
				1625	BHMT						1028	ksi_pre28[g]						1111	10476.1
				1624	BILDGLCURt						1027	ksi_pre30[g]						1110	9551.1
				1623	BILDGLCURte						1026	ksi_pre31[g]						1109	515.2
				1622	BILGLCURt						1025	ksi_pre33[g]						1108	522.5
				1621	BILGLCURte						1024	ksi_pre34[g]						1107	518.2
				1620	BIOCYTtn						1023	ksii_core4_pre2[g]						1106	521.1
				1619	BMTer_L						1022	ksii_core4_pre3[g]						1105	522.1
				1618	BMTer_U						1021	ksii_core4_pre4[g]						1104	516.2
				1617	BPNT						1020	ksii_core4_pre5[g]						1103	515.1
				1616	BPNT2						1019	ksii_core4_pre7[g]						1102	9551.2
				1615	BTND1						1018	ksii_core4_pre8[g]						1101	516.1
				1614	BTND1n						1017	ksii_core2_pre2[g]						1100	10476.2
				1613	BTNDm						1016	ksii_core2_pre3[g]						1099	518.3
				1612	BTNPL						1015	ksii_core2_pre4[g]						1098	515.3
				1611	BTNPLm						1014	ksii_core2_pre5[g]						1097	522.2
				1610	BTNt2						1013	ksii_core2_pre7[g]						1096	9551.3
				1609	BTNt3i						1012	ksii_core2_pre8[g]						1095	517.1
				1608	BTNt4i						1011	ksi_pre1[g]						1094	522.4
				1607	BTNtn						1010	ksi_pre2[g]						1093	517.2
				1606	B_MANNASEly						1009	ksi_pre3[g]						1092	522.3
				1605	C110CPT2m						1008	ksi_pre4[g]						1091	518.1
				1604	C14STRr						1007	ksi_pre6[g]						1090	50617.1
				1603	C160CPT1						1006	ksi_pre7[g]						1089	533.1
				1602	C160CPT2						1005	ksi_pre9[g]						1088	527.1
				1601	C160CRNt						1004	ksi_pre10[g]						1087	8992.1
				1600	C161CPT1						1003	ksi_pre12[g]						1086	245972
				1599	C161CPT12						1002	ksi_pre13[g]						1085	9114.1
				1598	C161CPT2						1001	ksi_pre15[g]						1084	50617.3
				1597	C161CPT22						1000	ksi_pre16[g]						1083	10312.1
				1596	C161CRN2t						999	cdpchol[c]						1082	50617.2
				1595	C161CRNt						998	cmp[c]						1081	10312.2
				1594	C180CPT1						997	cdpea[c]						1080	51382.1
				1593	C180CPT2						996	Rtotal2[c]						1079	9296.1
				1592	C180CRNt						995	Rtotal2coa[c]						1078	529.1
				1591	C181CPT1						994	alpa_hs[c]						1077	245973
				1590	C181CPT2						993	pa_hs[c]						1076	523.1
				1589	C181CRNt						992	gly[m]						1075	51606.1
				1588	C20CPT1						991	ala_L[x]						1074	9550.1
				1587	C3STDH1Pr						990	glx[x]						1073	526.1
				1586	C3STDH1r						989	gly[x]						1072	127124
				1585	C3STKR2r						988	pyr[x]						1071	525.1
				1584	C4STMO1r						987	hcys_L[c]						1070	90423.1
				1583	C4STMO2Pr						986	ahcys[r]						1069	51606.2
				1582	C4STMO2r						985	m2mn[l]						1068	51606.3
				1581	CAATPS						984	n2m2mn[l]						1067	534.2
				1580	CATm						983	fprica[c]						1066	528.2
				1579	CATp						982	thf[c]						1065	534.1
				1578	CAt7r						981	air[c]						1064	528.1
				1577	CBPS						980	5aizc[c]						1063	127124
				1576	CBPSam						979	ak2lgchol_hs[e]						1062	291.1
				1575	CDIPTr						978	ak2lgchol_hs[c]						1061	293.1
				1574	CDPDAGtm						977	succoa[m]						1060	292.1
				1573	CDS						976	mal_L[c]						1059	4125.1
				1572	CDSm						975	mal_L[m]						1058	3141.1
				1571	CEPTC						974	asn_L[c]						1057	140679
				1570	CEPTE						973	ala_L[e]						1056	56052.1
				1569	CERT1gt						972	ala_L[c]						1055	23743.1
				1568	CERT1rt						971	asn_L[e]						1054	635.1
				1567	CERT2gt						970	cys_L[c]						1053	10599.1
				1566	CERT2rt						969	cys_L[e]						1052	28234.1
				1565	CGLYt3_2_						968	gln_L[c]						1051	9488.1
				1564	CHAT						967	ala_D[e]						1050	10380.1
				1563	CHATn						966	ala_D[c]						1049	686.1
				1562	CHLP						965	gln_L[e]						1048	8884.1
				1561	CHLPCTD						964	gly[c]						1047	80704.1
				1560	CHLtm						963	gly[e]						1046	51733.1
				1559	CHOLATEt						962	ser_L[c]						1045	4126.1
				1558	CHOLATEt2						961	ser_L[e]						1044	7108.1
				1557	CHOLATEt3						960	thr_L[c]						1043	549.1
				1556	CHOLD2m						959	thr_L[e]						1042	1962.1
				1555	CHOLK						958	meoh[c]						1041	50814.1
				1554	CHOLPtg						957	fald[c]						1040	3295.1
				1553	CHOLPtl						956	12ppd_R[c]						1039	6307.1
				1552	CHOLt4						955	lald_D[c]						1038	492.1
				1551	CHOLtg						954	12ppd_S[c]						1037	491.1
				1550	CHOLtn						953	lald_L[c]						1036	490.1
				1549	CHOLtr						952	prist[c]						1035	493.1
				1548	CHOLtu						951	dhap[c]						1034	10257.1
				1547	CHSTEROLSULT						950	arachd[c]						1033	847.1
				1546	CHSTEROLt2						949	am6sa[c]						1032	6547.6
				1545	CHSTEROLt3						948	amuco[c]						1031	6547.4
				1544	CITL						947	o2[r]						1030	6547.2
				1543	CITRtm						946	h2o[r]						1029	6546.1
				1542	CITt4_2						945	amet[r]						1028	6547.1
				1541	CITt4_4						944	ahcys[m]						1027	6547.5
				1540	CITtam						943	amet[m]						1026	6543.1
				1539	CITtbm						942	cgly[c]						1025	6547.3
				1538	CK						941	cgly[e]						1024	2538.1
				1537	CKc						940	glc_D[e]						1023	57818.1
				1536	CLHCO3tex2						939	andrstrn[r]						1022	92579.1
				1535	CLHCOtex						938	anth[e]						1021	1373.1
				1534	CLI2tex						937	anth[c]						1020	1373.2
				1533	CLOHtex2						936	2aobut[m]						1019	10423.1
				1532	CLOXAtex2						935	ala_B[m]						1018	10423.2
				1531	CLPNDCOAtx						934	msa[m]						1017	1040.1
				1530	CLS_hs						933	lys_L[c]						1016	8760.1
				1529	CMPACNAtg						932	apoC[c]						1015	10390.1
				1528	CMPACNAtn						931	apoC_Lys[c]						1014	56994.1
				1527	CMPSAS						930	lys_L[m]						1013	10087.1
				1526	CMPSASn						929	apoC[m]						1012	6565.1
				1525	CO2t						928	apoC_Lys[m]						1011	1103.4
				1524	CO2ter						927	apoC_Lys_btn[c]						1010	1103.2
				1523	CO2tm						926	biocyt[c]						1009	1103.3
				1522	CO2tp						925	apoC_Lys_btn[m]						1008	1103.1
				1521	COAtm						924	biocyt[m]						1007	162466
				1520	COAtn						923	arachdcoa[c]						1006	5130.1
				1519	COAtp						922	arachdcoa[x]						1005	9468.1
				1518	CORE2GTg						921	arachd[e]						1004	6579.1
				1517	CORE3GTg						920	arach[e]						1003	6554.1
				1516	CORE4GTg						919	arach[c]						1002	6555.1
				1515	CORE5GTg						918	arg_L[e]						1001	8714.3
				1514	CORE6GTg						917	arg_L[c]						1000	8647.1
				1513	CORE7GTg						916	lys_L[e]						999	8714.2
				1512	CORE8GTg						915	urea[c]						998	8714.1
				1511	CREATtmdiffir						914	orn[m]						997	55349.1
				1510	CRNCARtp						913	argsuc[c]						996	1120.2
				1509	CRNt						912	citr_L[c]						995	1119.1
				1508	CRNtHa						911	sgalside_hs[l]						994	1120.1
				1507	CRNtim						910	galside_hs[l]						993	1119.2
				1506	CRNtuIR						909	so4[l]						992	60482.1
				1505	CRNtuNa						908	Rtotal[c]						991	6582.1
				1504	CRVNCtr						907	Rtotalcoa[c]						990	6584.1
				1503	CSNATm						906	Rtotal3[c]						989	6582.2
				1502	CSNATp						905	Rtotal3coa[c]						988	6820.1
				1501	CSNATr						904	pmtcoa[c]						987	171425
				1500	CSm						903	R1coa_hs[c]						986	171425
				1499	CTPS1						902	hdcoa[c]						985	9058.1
				1498	CTPS2						901	tdcoa[c]						984	284111
				1497	CTPtn						900	tmndnccoa[c]						983	6576.1
				1496	CYOOm2						899	clpndcoa[c]						982	1159.1
				1495	CYOOm3						898	c226coa[c]						981	1160.1
				1494	CYOR_u10m						897	stcoa[c]						980	1152.1
				1493	CYSALANaEx						896	R3coa_hs[c]						979	1158.1
				1492	CYSASNNaEx						895	odecoa[c]						978	5172.1
				1491	CYSGLNNaEx						894	vacccoa[c]						977	65010.1
				1490	CYSGLTH						893	lneldccoa[c]						976	65010.3
				1489	CYSGLUexR						892	R4coa_hs[c]						975	65010.2
				1488	CYSGLYex						891	od2coa[c]						974	116369
				1487	CYSGLYexR						890	hdd2coa[c]						973	116369
				1486	CYSO						889	R6coa_hs[c]						972	115019
				1485	CYSSERNaEx						888	Rtotalcoa[m]						971	1811.1
				1484	CYSTHRNaEx						887	pmtcoa[m]						970	115019
				1483	CYSt4						886	Rtotal2coa[m]						969	1836.1
				1482	CYStec						885	Rtotal3coa[m]						968	115111
				1481	CYTD						884	crm_hs[l]						967	115111
				1480	CYTDK1						883	Rtotal[l]						966	54675.1
				1479	CYTDK2m						882	sphings[l]						965	10559.1
				1478	CYTDn						881	ascb_L[c]						964	55907.1
				1477	CYTDt						880	o2s[c]						963	8034.1
				1476	CYTDt4						879	dhdascb[c]						962	9245.1
				1475	CYTDt5						878	ascb_L[e]						961	2650.1
				1474	CYTDtm						877	asn_L[m]						960	51301.1
				1473	CYTDtn						876	nh4[m]						959	192134
				1472	CYTK1						875	Asn_X_Ser_Thr[r]						958	6583.1
				1471	CYTK10						874	Asn_X_Ser_Thr[l]						957	1384.1
				1470	CYTK10n						873	ala_B[c]						956	1384.2
				1469	CYTK11						872	cbp[c]						955	1431.1
				1468	CYTK11n						871	cbasp[c]						954	1431.2
				1467	CYTK12						870	k[c]						953	1503.1
				1466	CYTK12n						869	k[e]						952	56474.1
				1465	CYTK13						868	Nacasp[m]						951	56474.2
				1464	CYTK13n						867	asp_L[e]						950	1351.1
				1463	CYTK14						866	pro_L[c]						949	1347.1
				1462	CYTK14n						865	pro_L[e]						948	1329.1
				1461	CYTK1m						864	oaa[m]						947	1327.1
				1460	CYTK1n						863	pi[e]						946	341947
				1459	CYTK2						862	atp[n]						945	9167.1
				1458	CYTK2n						861	atp[x]						944	1350.1
				1457	CYTK3						860	man[c]						943	4512.1
				1456	CYTK3n						859	man[l]						942	1349.1
				1455	CYTK4						858	mn[l]						941	1339.1
				1454	CYTK4n						857	h2o[g]						940	1345.1
				1453	CYTK5						856	gluside_hs[g]						939	4513.1
				1452	CYTK5n						855	btn[c]						938	9377.1
				1451	CYTK6						854	btamp[c]						937	125965
				1450	CYTK6n						853	btn[m]						936	4514.1
				1449	CYTK7						852	btamp[m]						935	170712
				1448	CYTK7n						851	succ[c]						934	1346.1
				1447	CYTK8						850	retinal[c]						933	1340.1
				1446	CYTK8n						849	glc_D[c]						932	84701.1
				1445	CYTK9						848	chito2pdol_L[c]						931	1337.1
				1444	CYTK9n						847	gdpmann[c]						930	7384.1
				1443	DADA						846	mpdol_L[c]						929	7388.1
				1442	DADAe						845	chito2pdol_U[c]						928	4519.1
				1441	DADNK						844	mpdol_U[c]						927	10975.1
				1440	DADNt4						843	glyb[c]						926	29796.2
				1439	DAGK_hs						842	betald[m]						925	7385.1
				1438	DAGKn_hs						841	glyb[m]						924	1537.1
				1437	DAG_HSter						840	dmgly[c]						923	7386.1
				1436	DAGt						839	met_L[c]						922	27089.1
				1435	DALAOXx						838	bildglcur[e]						921	7381.1
				1434	DALAt2r						837	bildglcur[c]						920	29796.1
				1433	DALAxt						836	bilglcur[e]						919	23428.1
				1432	DASCBR						835	bilglcur[c]						918	23428.2
				1431	DATPtn						834	biocyt[n]						917	1036.1
				1430	DCK1n						833	dolmanp_L[r]						916	124935
				1429	DCK2n						832	memgacpail_hs[r]						915	978.1
				1428	DCMPDA						831	h[r]						914	57379.1
				1427	DCT						830	dolp_L[r]						913	7371.1
				1426	DCTPtn						829	m2emgacpail_hs[r]						912	83549.1
				1425	DCYTD						828	dolmanp_U[r]						911	51727.1
				1424	DCYTDn						827	dolp_U[r]						910	9162.1
				1423	DESAT16_2						826	h2o[n]						909	1607.1
				1422	DESAT18_3						825	btn[n]						908	8525.2
				1421	DESAT18_4						824	lys_L[n]						907	160851
				1420	DESAT18_5						823	btn[e]						906	1608.1
				1419	DESAT18_6						822	dmnoncrn[m]						905	1607.2
				1418	DESAT18_7						821	dmnoncoa[m]						904	8525.1
				1417	DESAT18_8						820	nadph[r]						903	8527.1
				1416	DESAT22_2p						819	44mctr[r]						902	1606.1
				1415	DGAT						818	nadp[r]						901	160851
				1414	DGK1						817	44mzym[r]						900	8526.1
				1413	DGK2m						816	pmtcrn[c]						899	8525.3
				1412	DGNSKm						815	pmtcrn[m]						898	8527.2
				1411	DGSNtm						814	hdcecrn[c]						897	1609.1
				1410	DGTPtn						813	hdd2crn[c]						896	1610.1
				1409	DGULND						812	hdcecrn[m]						895	2745.1
				1408	DHCR241r						811	hdcoa[m]						894	51022.2
				1407	DHCR242r						810	hdd2crn[m]						893	51022.1
				1406	DHCR243r						809	hdd2coa[m]						892	1633.1
				1405	DHCR71r						808	stcrn[c]						891	1635.1
				1404	DHCR72r						807	stcrn[m]						890	1638.1
				1403	DHCRD1						806	stcoa[m]						889	6319.1
				1402	DHCRD2						805	odecrn[c]						888	9415.1
				1401	DHEASULT						804	odecrn[m]						887	8694.1
				1400	DHFR						803	odecoa[m]						886	84649.1
				1399	DHFtl						802	c226coa[x]						885	2987.1
				1398	DHFtm						801	4mzym_int1[r]						884	1716.5
				1397	DHORD9						800	co2[r]						883	1716.1
				1396	DHORTS						799	4mzym_int2[r]						882	1716.4
				1395	DHPM1						798	nad[r]						881	1716.2
				1394	DHPR						797	nadh[r]						880	1716.3
				1393	DHPR2						796	zym_int2[r]						879	6515.1
				1392	DIDPtn						795	zymst[r]						878	6513.1
				1391	DINt						794	ca2[c]						877	6517.1
				1390	DITPtn						793	ca2[e]						876	1718.1
				1389	DKMPPD						792	h2o2[m]						875	1717.1
				1388	DMATTx						791	glc_D[r]						874	8560.1
				1387	DMGDHm						790	g6p[r]						873	8560.2
				1386	DMGtm						789	cbp[m]						872	6783.1
				1385	DMNONCRNCPT2						788	pi[r]						871	11309.1
				1384	DM_Lcystin						787	ppi[r]						870	1719.1
				1383	DM_Ser_Thr_ly_						786	prostge1[c]						869	1723.1
				1382	DM_T_antigen(g)						785	prostge2[c]						868	1807.1
				1381	DM_anth						784	inost[c]						867	1809.1
				1380	DM_atp_c_						783	cdpdag_hs[c]						866	1808.1
				1379	DM_core5_g_						782	pail_hs[c]						865	5860.1
				1378	DM_core7_g_						781	cdpdag_hs[m]						864	2224.1
				1377	DM_core8_g_						780	ctp[c]						863	29958.1
				1376	DM_datp(m)						779	ctp[m]						862	5167.1
				1375	DM_datp(n)						778	pa_hs[m]						861	5169.1
				1374	DM_dctp(m)						777	dag_hs[c]						860	5168.1
				1373	DM_dctp(n)						776	pchol_hs[c]						859	60386.1
				1372	DM_dem2emgacpail_prot_hs(r)						775	pe_hs[c]						858	6185.1
				1371	DM_dgpi_prot_hs(r)						774	crm_hs[c]						857	1650.1
				1370	DM_dgtp(m)						773	crm_hs[g]						856	6184.1
				1369	DM_dgtp(n)						772	crm_hs[r]						855	1603.1
				1368	DM_dsT_antigen(g)						771	gluside_hs[c]						854	57171.1
				1367	DM_dttp(m)						770	gluside_hs[r]						853	29929.1
				1366	DM_dttp(n)						769	chsterol[r]						852	79053.1
				1365	DM_ethamp(r)						768	chol[c]						851	79053.3
				1364	DM_gncore2(g)						767	chol[n]						850	79053.2
				1363	DM_gpi_sig(er)						766	coa[n]						849	84920.1
				1362	DM_kdn(c)						765	cholp[c]						848	10195.4
				1361	DM_m(em)3gacpail_prot_hs(r)						764	chol[m]						847	10195.1
				1360	DM_melanin(c)						763	cholate[e]						846	10195.3
				1359	DM_mem2emgacpail_prot_hs(r)						762	cholate[c]						845	10195.2
				1358	DM_ncam						761	cholp[g]						844	79087.1
				1357	DM_sTn_antigen(g)						760	cholp[l]						843	54344.2
				1356	DM_sprm(c)						759	chol[g]						842	8818.1
				1355	DNADDP						758	chol[r]						841	8813.1
				1354	DNADtn						757	chsterol[c]						840	8818.2
				1353	DNDPt10m						756	chsterols[c]						839	54344.1
				1352	DNDPt11m						755	chsterol[m]						838	7299.1
				1351	DNDPt12m						754	itaccoa[m]						837	6530.1
				1350	DNDPt13m						753	citr_L[m]						836	6531.1
				1349	DNDPt14m						752	cit[e]						835	6581.1
				1348	DNDPt15m						751	pep[m]						834	80347.1
				1347	DNDPt16m						750	creat[m]						833	669.1
				1346	DNDPt17m						749	pcreat[m]						832	5223.1
				1345	DNDPt18m						748	creat[c]						831	5224.2
				1344	DNDPt19m						747	pcreat[c]						830	5224.1
				1343	DNDPt1m						746	for[c]						829	669.2
				1342	DNDPt20m						745	cl[e]						828	4597.1
				1341	DNDPt21m						744	cl[c]						827	64080.1
				1340	DNDPt22m						743	i[c]						826	1841.1
				1339	DNDPt23m						742	i[e]						825	1806.1
				1338	DNDPt24m						741	oxa[c]						824	7083.1
				1337	DNDPt25m						740	oxa[e]						823	7084.1
				1336	DNDPt26m						739	clpndcoa[x]						822	4860.1
				1335	DNDPt27m						738	pglyc_hs[c]						821	151531
				1334	DNDPt28m						737	clpn_hs[c]						820	1854.1
				1333	DNDPt29m						736	cmpacna[c]						819	23539.1
				1332	DNDPt2m						735	cmp[g]						818	10682.1
				1331	DNDPt30m						734	cmpacna[g]						817	1892.1
				1330	DNDPt31m						733	cmpacna[n]						816	2023.1
				1329	DNDPt32m						732	ctp[n]						815	2027.2
				1328	DNDPt33m						731	ppi[n]						814	2027.1
				1327	DNDPt34m						730	co2[e]						813	2026.1
				1326	DNDPt35m						729	co2[x]						812	5833.1
				1325	DNDPt36m						728	q10[m]						811	28231.1
				1324	DNDPt37m						727	Tn_antigen[g]						810	53919.1
				1323	DNDPt38m						726	core3[g]						809	28232.1
				1322	DNDPt39m						725	core4[g]						808	2109.2
				1321	DNDPt3m						724	core5[g]						807	2108.1
				1320	DNDPt40m						723	core6[g]						806	2109.1
				1319	DNDPt41m						722	core7[g]						805	2110.1
				1318	DNDPt42m						721	core8[g]						804	55500.1
				1317	DNDPt43m						720	crn[x]						803	55224.1
				1316	DNDPt44m						719	acrn[x]						802	8790.1
				1315	DNDPt45m						718	crn[e]						801	2530.4
				1314	DNDPt46m						717	crtsl[r]						800	2530.1
				1313	DNDPt47m						716	crvnc[e]						799	2530.3
				1312	DNDPt48m						715	crvnc[c]						798	2530.2
				1311	DNDPt49m						714	ura[c]						797	2530.5
				1310	DNDPt4m						713	utp[c]						796	2181.1
				1309	DNDPt50m						712	tsul[m]						795	2182.1
				1308	DNDPt51m						711	focytC[m]						794	2180.1
				1307	DNDPt52m						710	ficytC[m]						793	2181.2
				1306	DNDPt53m						709	o2s[m]						792	51703.1
				1305	DNDPt54m						708	q10h2[m]						791	11001.1
				1304	DNDPt55m						707	gthrd[c]						790	2182.2
				1303	DNDPt56m						706	Lcystin[c]						789	6785.1
				1302	DNDPt57m						705	gthox[c]						788	376497
				1301	DNDPt58m						704	glu_L[e]						787	10999.1
				1300	DNDPt59m						703	cytd[c]						786	376497
				1299	DNDPt5m						702	uri[c]						785	11000.1
				1298	DNDPt60m						701	cytd[m]						784	10998.1
				1297	DNDPt61m						700	cmp[m]						783	226.2
				1296	DNDPt62m						699	cytd[n]						782	226.1
				1295	DNDPt63m						698	h[n]						781	226.3
				1294	DNDPt6m						697	nh4[n]						780	230.1
				1293	DNDPt7m						696	uri[n]						779	229.1
				1292	DNDPt8m						695	cytd[e]						778	2203.1
				1291	DNDPt9m						694	cdp[c]						777	8789.1
				1290	DOLASNT_Ler						693	dgtp[c]						776	5210.1
				1289	DOLASNT_Uer						692	dgdp[c]						775	5207.1
				1288	DOLDPP_Ler						691	dgtp[n]						774	5209.1
				1287	DOLDPP_Uer						690	cmp[n]						773	5208.1
				1286	DOLGLCP_Lter						689	cdp[n]						772	10840.1
				1285	DOLGLCP_Uter						688	dgdp[n]						771	197258
				1284	DOLGPP_Ler						687	dcmp[c]						770	80308.1
				1283	DOLGPP_Uer						686	dcdp[c]						769	80308.2
				1282	DOLICHOL_Lter						685	dcmp[n]						768	2356.1
				1281	DOLICHOL_Uter						684	dcdp[n]						767	29988.1
				1280	DOLK_L						683	dctp[c]						766	6514.1
				1279	DOLK_U						682	dctp[n]						765	155184
				1278	DOLMANP_Lter						681	datp[n]						764	6518.1
				1277	DOLMANP_Uter						680	dadp[n]						763	66035.1
				1276	DOLPGT1_Ler						679	utp[n]						762	200010
				1275	DOLPGT1_Uer						678	udp[n]						761	10841.1
				1274	DOLPGT2_Ler						677	cdp[m]						760	10841.2
				1273	DOLPGT2_Uer						676	adp[n]						759	4522.1
				1272	DOLPGT3_Ler						675	gtp[n]						758	286297
				1271	DOLPGT3_Uer						674	gdp[n]						757	25902.1
				1270	DOLPH_Ler						673	dad_2[c]						756	2517.1
				1269	DOLPH_Uer						672	din[c]						755	2271.1
				1268	DOLPMT1_Ler						671	dad_2[e]						754	2184.1
				1267	DOLPMT1_Uer						670	din[e]						753	1468.1
				1266	DOLPMT2_Ler						669	dag_hs[n]						752	85365.1
				1265	DOLPMT2_Uer						668	pa_hs[n]						751	85365.2
				1264	DOLPMT3_Ler						667	dag_hs[r]						750	9334.1
				1263	DOLPMT3_Uer						666	dag_hs[e]						749	8703.1
				1262	DOLPMT4_Ler						665	ala_D[x]						748	8704.2
				1261	DOLPMT4_Uer						664	nh4[x]						747	8704.1
				1260	DOLPMT_L						663	dcyt[n]						746	2819.1
				1259	DOLPMT_U						662	dump[c]						745	2820.1
				1258	DOLP_Lter						661	L_dpchrm[c]						744	132789
				1257	DOLP_Uter						660	56dihindlcrbxlt[c]						743	10007.1
				1256	DOPACHRMISO						659	dcyt[c]						742	9563.1
				1255	DOPAQNISO1						658	duri[c]						741	2539.1
				1254	DOPAVESSEC						657	duri[n]						740	2542.1
				1253	DOPAt4_2_r						656	dolichol_L[c]						739	9514.1
				1252	DOPAtu						655	dolichol_U[c]						738	5476.1
				1251	DPCOAPP						654	tag_hs[c]						737	2720.1
				1250	DPGM						653	dgmp[c]						736	2588.1
				1249	DPGase						652	dgmp[m]						735	4758.1
				1248	DPMVDx						651	datp[m]						734	2584.1
				1247	DRBK						650	dgdp[m]						733	2585.2
				1246	DRPA						649	dadp[m]						732	2585.1
				1245	DSAT						648	dgsn[m]						731	26290.1
				1244	DTDPtn						647	dgsn[c]						730	79695.1
				1243	DTMPK						646	3dhguln[c]						729	2589.1
				1242	DTTPtn						645	fadh2[r]						728	50614.1
				1241	DUDPtn						644	fad[r]						727	8693.1
				1240	DUMPtn						643	zymstnl[r]						726	55568.2
				1239	DURAD						642	chlstol[r]						725	114805
				1238	DURIK1						641	lthstrl[r]						724	11226.1
				1237	DURIK1m						640	dsmsterol[r]						723	117248
				1236	DURIPP						639	ddsmsterol[r]						722	11227.1
				1235	DURItn						638	dhcrm_hs[c]						721	55568.1
				1234	DUTPDPm						637	fad[c]						720	2590.1
				1233	DUTPDPn						636	fadh2[c]						719	51809.1
				1232	EBP1r						635	dhea[c]						718	79623.1
				1231	EBP2r						634	dheas[c]						717	63917.1
				1230	ECOAH12m						633	dhf[c]						716	2592.1
				1229	ECOAH1m						632	dhf[l]						715	2592.3
				1228	ECOAH9m						631	dhf[m]						714	2592.2
				1227	ELAIDCPT1						630	dhor_S[c]						713	7360.1
				1226	ELAIDCPT2						629	orot[c]						712	7359.1
				1225	ELAIDCRNt						628	56dura[c]						711	7360.2
				1224	ENGASE3ly						627	cala[c]						710	81031.1
				1223	ENGASEly						626	dhbpt[c]						709	6523.1
				1222	ENO						625	thbpt[c]						708	2597.1
				1221	ESTRADIOLGLCt						624	mlthf[c]						707	26330.1
				1220	ESTRADIOLGLCt2						623	didp[c]						706	2618.1
				1219	ESTRADIOLtr						622	didp[n]						705	2618.2
				1218	ESTRONESt						621	ditp[c]						704	175.1
				1217	ESTRONESt2						620	ditp[n]						703	2629.2
				1216	ESTRONEtr						619	dkmpp[c]						702	2629.3
				1215	ESTSULT						618	2kmb[c]						701	2629.4
				1214	ETF						617	dmpp[x]						700	2629.5
				1213	ETFQO						616	ipdp[x]						699	2629.1
				1212	ETHAK						615	grdp[x]						698	4329.1
				1211	ETHP						614	ppi[x]						697	7915.1
				1210	EX_3mob(e)						613	dmgly[m]						696	7915.2
				1209	EX_3mop(e)						612	fald[m]						695	275.1
				1208	EX_4mop(e)						611	sarcs[m]						694	2731.1
				1207	EX_5oxpro(e)						610	Ser_Thr[l]						693	2653.1
				1206	EX_ala_L(e)						609	dctp[m]						692	55343.1
				1205	EX_anth(e)						608	dem2emgacpail_prot_hs[r]						691	2673.1
				1204	EX_chol(e)						607	dgpi_prot_hs[r]						690	9945.1
				1203	EX_cit(e)						606	dgtp[m]						689	8836.1
				1202	EX_co2(e)						605	dsT_antigen[g]						688	79017.1
				1201	EX_cys_L(e)						604	dttp[m]						687	8908.1
				1200	EX_glc(e)						603	dttp[n]						686	2998.1
				1199	EX_gln_L(e)						602	ethamp[r]						685	2992.1
				1198	EX_glu_L(e)						601	gpi_sig[r]						684	2997.1
				1197	EX_gly(e)						600	kdn[c]						683	6470.1
				1196	EX_h(e)						599	m[em]3gacpail_prot_hs[r]						682	6470.2
				1195	EX_h2o(e)						598	melanin[c]						681	2632.1
				1194	EX_hco3(e)						597	mem2emgacpail_prot_hs[r]						680	2990.1
				1193	EX_his_L(e)						596	ncam[c]						679	1798.1
				1192	EX_ile_L(e)						595	pnto_R[c]						678	1798.2
				1191	EX_lac_L(e)						594	sTn_antigen[g]						677	56606.1
				1190	EX_leu_L(e)						593	sprm[c]						676	154091
				1189	EX_lys_L(e)						592	dnad[c]						675	11182.1
				1188	EX_mal_L(e)						591	nicrnt[c]						674	56606.2
				1187	EX_met_L(e)						590	dnad[n]						673	144195
				1186	EX_nh4(e)						589	dcdp[m]						672	6524.1
				1185	EX_o2(e)						588	dudp[c]						671	159963
				1184	EX_orn(e)						587	dtdp[m]						670	6526.1
				1183	EX_phe_L(e)						586	dtdp[c]						669	125206
				1182	EX_pi(e)						585	dudp[m]						668	178.4
				1181	EX_pyr(e)						584	dutp[c]						667	178.5
				1180	EX_so4(e)						583	dutp[m]						666	178.1
				1179	EX_thr_L(e)						582	dttp[c]						665	178.3
				1178	EX_trp_L(e)						581	g3m8mpdol_L[r]						664	178.2
				1177	EX_tyr_L(e)						580	doldp_L[r]						663	178.6
				1176	EX_val_L(e)						579	g3m8masn[r]						662	2752.1
				1175	F1Atg						578	g3m8mpdol_U[r]						661	51557.1
				1174	F1PGT						577	doldp_U[r]						660	5834.1
				1173	F6Tg						576	dolglcp_L[c]						659	5837.1
				1172	FACOAL160i						575	dolglcp_L[r]						658	5836.1
				1171	FACOAL191						574	dolglcp_U[c]						657	2729.1
				1170	FACOAL204						573	dolglcp_U[r]						656	2730.1
				1169	FACOAL204i						572	dolichol_L[r]						655	2747.1
				1168	FACOAL226						571	dolichol_U[r]						654	2746.1
				1167	FACOAL226i						570	dolp_L[c]						653	2744.1
				1166	FADDP						569	dolp_U[c]						652	27165.2
				1165	FADH2tru						568	dolmanp_L[c]						651	27165.1
				1164	FADtru						567	dolmanp_U[c]						650	5471.1
				1163	FAEL204						566	m8mpdol_L[r]						649	2639.1
				1162	FAEL205						565	g1m8mpdol_L[r]						648	2639.2
				1161	FALDH						564	m8mpdol_U[r]						647	57084.1
				1160	FALDtly						563	g1m8mpdol_U[r]						646	246213
				1159	FALDtm						562	g2m8mpdol_L[r]						645	57030.1
				1158	FAOXC140						561	g2m8mpdol_U[r]						644	83733.1
				1157	FAOXC160						560	m4mpdol_L[r]						643	79751.1
				1156	FAOXC16080m						559	m5mpdol_L[r]						642	197257
				1155	FAOXC16080x						558	m4mpdol_U[r]						641	197257
				1154	FAOXC161802m						557	m5mpdol_U[r]						640	51179.2
				1153	FAOXC16180m						556	m6mpdol_L[r]						639	51179.1
				1152	FAOXC180						555	m6mpdol_U[r]						638	9380.1
				1151	FAOXC180x						554	m7mpdol_L[r]						637	2710.2
				1150	FAOXC1811601m						553	m7mpdol_U[r]						636	2712.1
				1149	FAOXC1811602m						552	2c23dh56dhoxin[c]						635	2710.1
				1148	FAOXC1811603m						551	dopaqn[c]						634	2713.1
				1147	FAOXC18280m						550	dopa[e]						633	3029.1
				1146	FAOXC2242046x						549	dpcoa[c]						632	84264.2
				1145	FAOXC226205x						548	pan4p[c]						631	84264.1
				1144	FAOXC80						547	23dpg[c]						630	6536.1
				1143	FAS100COA						546	5dpmev[x]						629	6536.2
				1142	FAS120COA						545	pi[x]						628	9152.1
				1141	FAS140COA						544	2dr5p[c]						627	2766.1
				1140	FAS160COA						543	g3p[c]						626	51292.1
				1139	FAS180COA						542	dtdp[n]						625	51292.3
				1138	FAS80COA_L						541	dtmp[c]						624	51292.2
				1137	FATP1t						540	dudp[n]						623	8833.1
				1136	FATP2t						539	dump[n]						622	5226.1
				1135	FATP3t						538	duri[m]						621	27232.1
				1134	FATP4t						537	dump[m]						620	57678.1
				1133	FATP5t						536	dutp[n]						619	284098
				1132	FATP6t						535	lac_D[c]						618	80055.1
				1131	FATP7t						534	3hbcoa[m]						617	93183.1
				1130	FATP8t						533	3hmbcoa[m]						616	54965.1
				1129	FATP9t						532	elaidcrn[c]						615	2936.1
				1128	FBA						531	elaidcrn[m]						614	7001.3
				1127	FBA2						530	od2coa[m]						613	5052.3
				1126	FBA4						529	ksi_deg2[l]						612	2877.1
				1125	FBP						528	ksi_deg3[l]						611	2876.2
				1124	FBP26						527	s2l2n2m2m[l]						610	5052.2
				1123	FDH						526	s2l2n2m2mn[l]						609	2876.1
				1122	FK						525	m7masnA[g]						608	5052.1
				1121	FKYNH						524	m6masnC[g]						607	7001.1
				1120	FMNAT						523	m6masnB2[g]						606	2879.1
				1119	FORt2m						522	m5masnB1[g]						605	7001.2
				1118	FORtr						521	2pg[c]						604	10935.1
				1117	FPGS						520	estradiolglc[e]						603	10935.2
				1116	FPGS2						519	estradiolglc[c]						602	2937.1
				1115	FPGS2m						518	estradiol[c]						601	2679.1
				1114	FPGS3						517	estradiol[r]						600	2678.1
				1113	FPGS3m						516	estrones[e]						599	2678.3
				1112	FPGS4						515	estrones[c]						598	2678.2
				1111	FPGS4m						514	estrone[r]						597	2977.1
				1110	FPGS5						513	estrone[c]						596	2983.1
				1109	FPGS5m						512	etfox[m]						595	4882.2
				1108	FPGS6						511	etfrd[m]						594	2982.1
				1107	FPGS6m						510	etha[c]						593	2974.1
				1106	FPGS7						509	ethamp[c]						592	2986.1
				1105	FPGS7m						508	Rtotal[e]						591	4882.1
				1104	FPGS8						507	Rtotal2[e]						590	2984.1
				1103	FPGS8m						506	Rtotal3[e]						589	4881.1
				1102	FPGS9						505	fru[e]						588	3000.1
				1101	FPGS9m						504	gal[e]						587	3251.1
				1100	FPGSm						503	gchola[e]						586	761.1
				1099	FRDPtr						502	gluala[e]						585	771.1
				1098	FRUt1r						501	glyc[e]						584	377677
				1097	FRUt4						500	gsn[e]						583	762.1
				1096	FTCD						499	h2o2[e]						582	766.2
				1095	FTHFDH						498	ha[e]						581	23632.1
				1094	FTHFL						497	ha_pre1[e]						580	766.1
				1093	FTHFLm						496	hdca[e]						579	771.2
				1092	FUCASE2ly						495	his_L[e]						578	759.1
				1091	FUCASEly						494	hista[e]						577	768.1
				1090	FUCtly						493	ile_L[e]						576	760.1
				1089	FUM						492	inost[e]						575	763.1
				1088	FUMAC						491	ksi[e]						574	11238.1
				1087	FUMSO3tm						490	ksii_core2[e]						573	23556.1
				1086	FUMSO4tm						489	ksii_core4[e]						572	23556.2
				1085	FUMTSULtm						488	lac_L[e]						571	55650.1
				1084	FUMm						487	lcts[e]						570	53905.1
				1083	FUMtm						486	leu_L[e]						569	50506.1
				1082	G12MT1_L						485	lgnc[e]						568	53905.2
				1081	G12MT1_U						484	lpchol_hs[e]						567	343.1
				1080	G12MT2_L						483	mag_hs[e]						566	84720.2
				1079	G12MT2_U						482	mal_L[e]						565	5281.1
				1078	G13MT_L						481	man[e]						564	84720.1
				1077	G13MT_U						480	met_L[e]						563	5281.2
				1076	G14T10g						479	nrpphr[e]						562	80235.1
				1075	G14T11g						478	nrvnc[e]						561	54872.1
				1074	G14T12g						477	o2[e]						560	10026.1
				1073	G14T13g						476	o2s[e]						559	8733.1
				1072	G14T14g						475	ocdca[e]						558	128869
				1071	G14T15g						474	ocdcea[e]						557	94005.1
				1070	G14T16g						473	orn[e]						556	51604.1
				1069	G14T17g						472	paf_hs[e]						555	3028.1
				1068	G14T18g						471	pchol_hs[e]						554	3033.1
				1067	G14T19g						470	pe_hs[e]						553	3038.2
				1066	G14T20g						469	phe_L[e]						552	3036.1
				1065	G14T21g						468	pnto_R[e]						551	3038.1
				1064	G14T2g						467	prostge1[e]						550	83697.1
				1063	G14T3g						466	prostge2[e]						549	6521.1
				1062	G14T4g						465	ps_hs[e]						548	6508.2
				1061	G14T5g						464	pyr[e]						547	6508.1
				1060	G14T6g						463	retfa[e]						546	9497.1
				1059	G14T7g						462	retinol[e]						545	3098.3
				1058	G14T8g						461	rib_D[e]						544	80201.1
				1057	G14T9g						460	s2l2fn2m2masn[e]						543	2645.3
				1056	G14Tg						459	ser_D[e]						542	3098.4
				1055	G16MT_L						458	so4[e]						541	3099.1
				1054	G16MT_U						457	srtn[e]						540	2645.2
				1053	G3PD1						456	succ[e]						539	3098.5
				1052	G3PD2m						455	tag_hs[e]						538	2645.1
				1051	G5SADrm						454	tchola[e]						537	3098.1
				1050	G5SDym						453	thyox_L[e]						536	3101.1
				1049	G6PDA						452	triodthy[e]						535	3098.2
				1048	G6PDH1er						451	trp_L[e]						534	3081.1
				1047	G6PDH1rer						450	ttdca[e]						533	11112.1
				1046	G6PDH2r						449	tyr_L[e]						532	3034.1
				1045	G6PDH2rer						448	urea[e]						531	8942.1
				1044	G6PPer						447	uri[e]						530	495.1
				1043	G6Pter						446	val_L[e]						529	496.1
				1042	GABAVESSEC						445	vitd3[e]						528	3156.1
				1041	GACPAILter						444	f1a[g]						527	3157.1
				1040	GAL3ST11						443	f1a[l]						526	3157.2
				1039	GALASE10ly						442	fuc1p_L[c]						525	3158.1
				1038	GALASE11ly						441	gdpfuc[c]						524	3155.1
				1037	GALASE12ly						440	gdpfuc[g]						523	54511.1
				1036	GALASE13ly						439	n2m2masn[g]						522	3290.2
				1035	GALASE14ly						438	fn2m2masn[g]						521	3290.1
				1034	GALASE15ly						437	gdp[g]						520	3291.1
				1033	GALASE16ly						436	ttdca[c]						519	3292.1
				1032	GALASE17ly						435	hdca[c]						518	7923.1
				1031	GALASE18ly						434	ocdca[c]						517	3294.1
				1030	GALASE19ly						433	ocdcea[c]						516	51478.1
				1029	GALASE1ly						432	pristcoa[c]						515	3284.1
				1028	GALASE20ly						431	lgnc[c]						514	57026.1
				1027	GALASE3ly						430	nrvnc[c]						513	9016.1
				1026	GALASE4ly						429	occoa[c]						512	7352.2
				1025	GALASE5ly						428	Sfglutth[c]						511	7352.1
				1024	GALASE6ly						427	fald[l]						510	7351.1
				1023	GALASE7ly						426	tdcoa[m]						509	9016.2
				1022	GALASE8ly						425	occoa[m]						508	7350.1
				1021	GALASE9ly						424	stcoa[x]						507	9481.1
				1020	GALGLUSIDEtg						423	vacccoa[m]						506	3421.2
				1019	GALGLUSIDEtl						422	lneldccoa[m]						505	3420.3
				1018	GALK						421	tmndnccoa[x]						504	3419.1
				1017	GALNTg						420	dcacoa[c]						503	3420.1
				1016	GALSIDEtg						419	ddcacoa[c]						502	3421.1
				1015	GALSIDEtl						418	fdp[c]						501	3420.2
				1014	GALT						417	f1p[c]						500	3417.1
				1013	GALU						416	glyald[c]						499	3418.1
				1012	GALt1r						415	xu1p_D[c]						498	586.1
				1011	GALt2_2						414	gcald[c]						497	587.1
				1010	GALt4						413	f6p[c]						496	8501.1
				1009	GALt4_2						412	f26bp[c]						495	3614.1
				1008	GALtly						411	fuc_L[c]						494	3615.1
				1007	GAPD						410	Lfmkynr[c]						493	3614.2
				1006	GARFT						409	Lkynr[c]						492	55586.1
				1005	GASNASE3ly						408	for[m]						491	114134
				1004	GASNASEly						407	for[r]						490	115584
				1003	GBA						406	5dhf[m]						489	3422.1
				1002	GBAl						405	thf[m]						488	91734.1
				1001	GCALDD						404	frdp[x]						487	8802.1
				1000	GCC2am						403	frdp[r]						486	8801.1
				999	GCC2bim						402	fru[c]						485	8803.1
				998	GCC2cm						401	5forthf[c]						484	160728
				997	GCCam						400	methf[c]						483	6560.1
				996	GCCbim						399	ksi[l]						482	10723.1
				995	GCCcm						398	ksi_deg1[l]						481	9990.1
				994	GCHOLAt						397	fuc_L[l]						480	57468.1
				993	GCHOLAt2						396	s2l2fn2m2masn[l]						479	3795.1
				992	GCHOLAt3						395	s2l2n2m2masn[l]						478	3795.2
				991	GCHOLAte						394	4fumacac[c]						477	8564.1
				990	GDPFUCtg						393	fum[m]						476	3938.1
				989	GDPtg						392	so4[m]						475	2739.1
				988	GF6PTA						391	so4[c]						474	1595.1
				987	GGH_10FTHF5GLUl						390	tsul[c]						473	4047.1
				986	GGH_10FTHF6GLUl						389	m2mpdol_L[c]						472	5321.1
				985	GGH_10FTHF7GLUl						388	m3mpdol_L[c]						471	1178.1
				984	GGH_5DHFl						387	m2mpdol_U[c]						470	29124.1
				983	GGH_5THFl						386	m3mpdol_U[c]						469	51268.1
				982	GGH_6DHFl						385	m4mpdol_L[c]						468	4023.1
				981	GGH_6THFl						384	m4mpdol_U[c]						467	3990.1
				980	GGH_7DHFl						383	m1mpdol_L[c]						466	11343.1
				979	GGH_7THFl						382	m1mpdol_U[c]						465	11343.2
				978	GGLUCT						381	ksi_pre14[g]						464	9388.1
				977	GGNG						380	ksi_pre17[g]						463	5407.1
				976	GHMT2r						379	ksi_pre20[g]						462	8513.1
				975	GK1						378	ksi_pre23[g]						461	5408.1
				974	GLACter						377	ksi_pre26[g]						460	5406.1
				973	GLB1						376	ksi_pre29[g]						459	9227.1
				972	GLBRAN						375	ksi_pre32[g]						458	6309.1
				971	GLCAASE8ly						374	ksi_pre35[g]						457	124637
				970	GLCAASE9ly						373	ksi_pre36[g]						456	4124.1
				969	GLCMter						372	ksii_core4_pre1[g]						455	4122.1
				968	GLCNACPT_L						371	ksii_core4_pre6[g]						454	4245.1
				967	GLCNACPT_U						370	ksii_core4_pre9[g]						453	4247.1
				966	GLCNACT_L						369	ksii_core4_pre10[g]						452	2954.1
				965	GLCNACT_U						368	ksii_core2_pre1[g]						451	2954.3
				964	GLCURter						367	ksii_core2_pre6[g]						450	2954.2
				963	GLCURtly						366	ksii_core2_pre9[g]						449	29926.2
				962	GLCt1r						365	ksii_core2_pre10[g]						448	29926.1
				961	GLCt2_2						364	ksi_pre5[g]						447	29925.2
				960	GLCt2r						363	ksi_pre8[g]						446	29925.1
				959	GLCt4						362	ksi_pre11[g]						445	11253.1
				958	GLCt4_2						361	l2fn2m2masn[g]						444	4351.1
				957	GLCter						360	g1m8masn[r]						443	56922.1
				956	GLCtg						359	g2m8masn[r]						442	64087.1
				955	GLCtly						358	glyc3p[c]						441	23417.1
				954	GLDBRAN						357	glu5sa[m]						440	130752
				953	GLGNS1						356	1pyr5c[m]						439	4190.1
				952	GLNALANaEx						355	1pyr5c[c]						438	4191.1
				951	GLNASNNaEx						354	glu5p[m]						437	4200.1
				950	GLNCYSNaEx						353	6pgl[r]						436	4199.1
				949	GLNLASEer						352	g6p[c]						435	10873.1
				948	GLNS						351	6pgl[c]						434	4143.1
				947	GLNSERNaEx						350	gacpail_hs[c]						433	27430.2
				946	GLNTHRNaEx						349	gacpail_hs[r]						432	4144.1
				945	GLNt4						348	galside_hs[g]						431	27430.1
				944	GLNtN1						347	paps[g]						430	8140.1
				943	GLNtm						346	pap[g]						429	4548.1
				942	GLPASE1						345	sgalside_hs[g]						428	4598.1
				941	GLPASE2						344	ksi_deg26[l]						427	7841.1
				940	GLRASE						343	gal[l]						426	3635.1
				939	GLU5Km						342	ksi_deg27[l]						425	8867.2
				938	GLUCYS						341	ksi_deg29[l]						424	3636.1
				937	GLUDC						340	ksi_deg30[l]						423	27124.2
				936	GLUDxm						339	ksi_deg32[l]						422	8867.1
				935	GLUDym						338	ksi_deg33[l]						421	27124.1
				934	GLUNm						337	ksi_deg35[l]						420	3633.1
				933	GLUPRT						336	ksi_deg36[l]						419	56623.1
				932	GLUTCOADHm						335	ksi_deg38[l]						418	3632.1
				931	GLUVESSEC						334	ksi_deg39[l]						417	3628.1
				930	GLUt2m						333	ksi_deg40[l]						416	3706.1
				929	GLUt6						332	ksi_deg41[l]						415	80271.1
				928	GLUt7l						331	ksii_core2_deg2[l]						414	3707.1
				927	GLXtp						330	ksii_core2_deg3[l]						413	3612.1
				926	GLYATm						329	ksii_core2_deg5[l]						412	3613.1
				925	GLYBtm						328	ksii_core2_deg6[l]						411	51477.1
				924	GLYCK2						327	ksii_core2_deg8[l]						410	3631.2
				923	GLYCLTDy						326	ksii_core2_deg9[l]						409	3631.1
				922	GLYCLTtp						325	core6[l]						408	8821.1
				921	GLYCTO1p						324	l2n2m2mn[l]						407	4121.1
				920	GLYCt						323	ksii_core4_deg2[l]						406	57134.1
				919	GLYK						322	ksii_core4_deg3[l]						405	10905.1
				918	GLYOX						321	ksi_deg5[l]						404	84693.1
				917	GLYOp						320	ksi_deg6[l]						403	4594.1
				916	GLYVESSEC						319	ksi_deg8[l]						402	116255
				915	GLYt2r						318	ksi_deg9[l]						401	80168.1
				914	GLYt4						317	ksi_deg11[l]						400	4507.1
				913	GLYt7_211_r						316	ksi_deg12[l]						399	1.00288e+08
				912	GLYt7_311_r						315	ksi_deg14[l]						398	441024
				911	GLYtm						314	ksi_deg15[l]						397	10797.1
				910	GLYtp						313	ksi_deg17[l]						396	4524.1
				909	GMPR						312	ksi_deg18[l]						395	56913.1
				908	GMPS2						311	ksi_deg20[l]						394	91703.1
				907	GMPtg						310	ksi_deg21[l]						393	65220.1
				906	GMPtn						309	ksi_deg23[l]						392	55191.1
				905	GND						308	ksi_deg24[l]						391	4668.1
				904	GNMT						307	galgluside_hs[l]						390	9498.1
				903	GPAM_hs						306	gal[c]						389	57282.1
				902	GPDDA1						305	gal1p[c]						388	6528.1
				901	GPIAT						304	Ser_Thr[g]						387	389015
				900	GPIDA2er						303	galside_hs[c]						386	6548.1
				899	GPIDAer						302	udpg[c]						385	6550.1
				898	GPIMTer_L						301	gar[c]						384	6549.1
				897	GPIMTer_U						300	fgam[c]						383	6553.1
				896	GRTTx						299	gluside_hs[l]						382	6559.1
				895	GSNt						298	glc_D[l]						381	123041
				894	GSNt4						297	glyclt[c]						380	57419.1
				893	GSNt5						296	lpam[m]						379	9187.1
				892	GTHDH						295	alpam[m]						378	123041
				891	GTHO						294	dhlam[m]						377	25769.1
				890	GTHOm						293	mlthf[m]						376	123041
				889	GTHP						292	lpro[m]						375	9583.1
				888	GTHPm						291	alpro[m]						374	4832.1
				887	GTHS						290	dhlpro[m]						373	10201.1
				886	GTMLTe						289	gchola[c]						372	4831.1
				885	GUACYC						288	gmp[g]						371	4830.1
				884	GUAPRT						287	gmp[c]						370	29922.2
				883	GULLACter						286	glu_L[l]						369	4830.2
				882	GULN3D						285	thf[l]						368	29922.1
				881	GULNDer						284	Tyr_ggn[c]						367	4833.1
				880	GULNter						283	ggn[c]						366	57127.1
				879	GUR1PP						282	glac[c]						365	6005.1
				878	GluForTx						281	glac[r]						364	6557.1
				877	H2CO3D						280	glygn1[c]						363	6558.1
				876	H2CO3D2						279	glygn2[c]						362	349565
				875	H2CO3Dm						278	glcur[l]						361	64802.1
				874	H2ETer						277	ha[l]						360	23057.1
				873	H2MTer_L						276	ha_deg1[l]						359	23057.2
				872	H2MTer_U						275	ha_pre1[l]						358	23475.1
				871	H2O2syn						274	uacgam[c]						357	55808.1
				870	H2O2t						273	naglc2p_L[c]						356	22978.1
				869	H2O2tly						272	ump[c]						355	30833.1
				868	H2O2tm						271	naglc2p_U[c]						354	93034.2
				867	H2O2tn						270	glcur[c]						353	93034.1
				866	H2O2tp						269	glcur[r]						352	56953.1
				865	H2Ot						268	glc_D[g]						351	51251.1
				864	H2Oter						267	dxtrn[c]						350	481.1
				863	H2Otg						266	glygn3[c]						349	478.1
				862	H2Otly						265	guln[r]						348	477.1
				861	H2Otm						264	gullac[r]						347	23439.1
				860	H2Otn						263	gln_L[m]						346	483.1
				859	H2Otp						262	gullac[c]						345	476.1
				858	H3ETer						261	glucys[c]						344	480.1
				857	H3MTer_L						260	pram[c]						343	482.1
				856	H3MTer_U						259	glx[c]						342	5009.1
				855	H4ET3er						258	glyc_R[c]						341	5019.1
				854	H4ETer						257	glyclt[x]						340	64064.1
				853	H5MTer_L						256	glyc[c]						339	1629.1
				852	H5MTer_U						255	lgt_S[c]						338	594.1
				851	H6ET3er						254	gthrd[m]						337	593.1
				850	H6MTer_L						253	xmp[c]						336	594.2
				849	H6MTer_U						252	gmp[n]						335	7372.1
				848	H6_ET2er						251	6pgc[c]						334	26873.1
				847	H6_ETer						250	ru5p_D[c]						333	4953.1
				846	H7ET2er						249	sarcs[c]						332	4942.1
				845	H7MTer_L						248	g3pc[c]						331	10861.1
				844	H7MTer_U						247	em2emgacpail_prot_hs[r]						330	10861.3
				843	H7_ETer						246	hdca[r]						329	10861.2
				842	H7_TAer						245	gpi_prot_hs[r]						328	29920.1
				841	H8MTer_L						244	mgacpail_hs[r]						327	65263.1
				840	H8MTer_U						243	gsn[c]						326	5831.1
				839	H8TAer						242	gthox[m]						325	5831.2
				838	HACD1m						241	gua[c]						324	5051.1
				837	HACD9m						240	guln[c]						323	5049.1
				836	HAS1						239	glcur1p[c]						322	5050.1
				835	HAS2						238	forglu[c]						321	5048.1
				834	HAtly						237	h2co3[c]						320	7941.1
				833	HCO3_CLt						236	pe_hs[r]						319	347734
				832	HCO3_NAt						235	emgacpail_hs[r]						318	57194.1
				831	HDCAter						234	m2gacpail_hs[r]						317	5338.1
				830	HDCAtr						233	h2o2[l]						316	5337.1
				829	HDD2COAtx						232	h2o2[n]						315	130013
				828	HEX1						231	m3gacpail_hs[r]						314	5091.1
				827	HEX4						230	em3gacpail_hs[r]						313	5091.2
				826	HEX7						229	em2emgacpail_hs[r]						312	5244.1
				825	HGNTOR						228	m3emgacpail_hs[r]						311	5244.3
				824	HIBDm						227	emem2gacpail_hs[r]						310	5244.2
				823	HISD						226	gpi_hs[r]						309	5139.1
				822	HISTAVESSEC						225	mem2emgacpail_hs[r]						308	5142.1
				821	HISTAtu						224	pre_prot[r]						307	5151.3
				820	HISt4						223	m[em]3gacpail_hs[r]						306	5153.1
				819	HIStN1						222	udpglcur[c]						305	5150.2
				818	HIStiDF						221	4mlacac[c]						304	5143.1
				817	HKYNH						220	his_L[c]						303	5150.1
				816	HKt						219	urcan[c]						302	5137.1
				815	HMGCOARx						218	hista[c]						301	5144.1
				814	HMGCOASi						217	hmgcoa[x]						300	5136.2
				813	HMGCOASim						216	nadph[x]						299	5140.2
				812	HMGCOAtm						215	mev_R[x]						298	5151.2
				811	HMGCOAtx						214	nadp[x]						297	10846.1
				810	HMGLm						213	hmgcoa[c]						296	5151.5
				809	HMGLx						212	hmgcoa[m]						295	5140.1
				808	HPYRDC						211	hpyr[c]						294	5141.1
				807	HPYRRy						210	hpyr[x]						293	5138.1
				806	HPYRtp						209	cortsn[r]						292	5136.1
				805	HSD11B1r						208	eandrstrn[r]						291	5151.4
				804	HSD11B2r						207	andrstandn[r]						290	5151.1
				803	HSD17B1						206	prgnlone[c]						289	27115.1
				802	HSD17B7r						205	hxan[c]						288	50940.1
				801	HSD17B8r						204	pyam5p[c]						287	8622.1
				800	HSD17B9r						203	pydam[c]						286	5146.1
				799	HSD3A1r						202	triodthy[c]						285	5152.17
				798	HSD3A2r						201	thyox_L[c]						284	5152.6
				797	HSD3B2r						200	tyr_L[c]						283	5152.11
				796	HSD3B3r						199	idp[n]						282	5152.2
				795	HXPRT						198	ile_L[c]						281	8654.2
				794	HYPOE						197	ile_L[m]						280	5152.1
				793	Htg						196	itacon[m]						279	5145.1
				792	Htm						195	itp[n]						278	5158.1
				791	Htr						194	4izp[c]						277	5149.1
				790	Htx						193	xylu_D[c]						276	5152.12
				789	ICDHxm						192	ksii_core2[g]						275	5152.15
				788	ICDHy						191	ksii_core2[l]						274	5152.5
				787	ICDHyrm						190	ksii_core4[g]						273	5152.2
				786	IDPtn						189	ksii_core4[l]						272	5152.19
				785	ILETA						188	ksi[g]						271	5152.16
				784	ILETAm						187	lac_L[c]						270	8654.3
				783	ILEt4						186	lcts[g]						269	5152.14
				782	ILEt5m						185	leu_L[c]						268	5152.13
				781	ILEtec						184	leu_L[m]						267	5152.7
				780	IMPC						183	lneldccrn[c]						266	5152.3
				779	IMPD						182	lneldccrn[m]						265	8654.1
				778	INOSTO						181	lanost[r]						264	5152.18
				777	INSTt2r						180	Ssq23epx[r]						263	5147.1
				776	INSTt4						179	lpchol_hs[c]						262	5148.1
				775	INSTt4_2						178	thp2c[x]						261	5152.4
				774	INSt						177	mag_hs[c]						260	5152.1
				773	INSt4						176	retinol[c]						259	5161.1
				772	INSt5						175	retfa[c]						258	5162.1
				771	IPDDIx						174	retinol_cis_11[c]						257	1737.1
				770	ITCOAL1m						173	11_cis_retfa[c]						256	5160.1
				769	ITCOALm						172	retinol_9_cis[c]						255	10396.1
				768	ITPtn						171	9_cis_retfa[c]						254	5105.1
				767	IZPN						170	trp_L[c]						253	5106.1
				766	It						169	lys_L[x]						252	10400.2
				765	KAS8						168	6a2ohxnt[x]						251	10400.1
				764	KCC2t						167	nm4masn[g]						250	10400.3
				763	KCCt						166	man[g]						249	5214.1
				762	KDNH						165	nm2masn[g]						248	5211.2
				761	KHK						164	m4masn[g]						247	5211.1
				760	KHK2						163	m7masnB[r]						246	5213.1
				759	KSII_CORE2t						162	m7masnB[g]						245	26227.1
				758	KSII_CORE2tly						161	m8masn[r]						244	2821.1
				757	KSII_CORE4t						160	m8masn[g]						243	5230.1
				756	KSII_CORE4tly						159	man[r]						242	375056
				755	KSIt						158	3mgcoa[m]						241	25796.1
				754	KSItly						157	5mdru1p[c]						240	5236.1
				753	KYN						156	mescon[m]						239	55276.1
				752	KYN3OX						155	mescoa[m]						238	9489.1
				751	LACZe						154	meoh[l]						237	5053.1
				750	LALDD						153	5pmev[x]						236	5728.1
				749	LALDO						152	mi1345p[c]						235	8871.1
				748	LALDO2						151	mi134p[c]						234	8394.1
				747	LALDO2x						150	mi13p[c]						233	23396.1
				746	LCADi						149	mi34p[c]						232	8395.1
				745	LCADi_D						148	mi1p_D[c]						231	8897.1
				744	LCTStg						147	mi145p[c]						230	8897.3
				743	LDH_D						146	mi14p[c]						229	8897.2
				742	LDH_L						145	mi4p_D[c]						228	55361.1
				741	LEUTA						144	mi14p[n]						227	5297.1
				740	LEUTAm						143	mi1p_D[n]						226	5298.1
				739	LEUt4						142	mi3p_D[c]						225	5291.1
				738	LEUt5m						141	m5masnC[g]						224	5295.3
				737	LEUtec						140	m5masnB2[g]						223	5293.1
				736	LGNCt						139	m6masnB1[g]						222	8503.1
				735	LGTHL						138	m6masnA[g]						221	5296.1
				734	LNELDCCPT1						137	m7masnC[g]						220	5290.1
				733	LNELDCCPT2						136	mmcoa_S[m]						219	5295.1
				732	LNELDCCRNt						135	mmcoa_R[m]						218	5295.2
				731	LNS14DMr						134	5mdr1p[c]						217	10870.1
				730	LNSTLSr						133	methf[m]						216	5294.1
				729	LPASE						132	Nacasp[c]						215	23533.1
				728	LPCHOLt						131	ksi_deg7[l]						214	4952.1
				727	LPCOXp						130	ksi_deg10[l]						213	4952.2
				726	LPS						129	ksi_deg13[l]						212	23236.2
				725	LPS2						128	ksi_deg16[l]						211	5336.1
				724	LPS2e						127	ksi_deg19[l]						210	9651.1
				723	LPS3						126	ksi_deg22[l]						209	113026
				722	LPS3e						125	ksi_deg25[l]						208	89869.1
				721	LPSe						124	ksi_deg28[l]						207	84812.1
				720	LRAT						123	ksi_deg31[l]						206	5330.1
				719	LRAT1						122	ksi_deg34[l]						205	5335.1
				718	LRAT2						121	ksi_deg37[l]						204	51196.1
				717	LSTO1r						120	ksii_core2_deg4[l]						203	5333.1
				716	LSTO2r						119	ksii_core2_deg7[l]						202	5332.2
				715	LYSOXp						118	ksii_core4_deg4[l]						201	5331.1
				714	LYSt4						117	adprbp[c]						200	5335.2
				713	LYStiDF						116	nad[n]						199	5334.1
				712	LYStip						115	Tn_antigen[l]						198	5332.1
				711	LYStm						114	udp[l]						197	257068
				710	LYStn						113	udpacgal[l]						196	23236.1
				709	L_LACDcm						112	udp[r]						195	23007.1
				708	L_LACt2r						111	ump[r]						194	5287.1
				707	L_LACt4r						110	pi[g]						193	5286.1
				706	M1316Mg						109	ump[g]						192	5288.1
				705	M13N2Tg						108	nicrns[c]						191	200576
				704	M16NTg						107	nicrnt[n]						190	8396.1
				703	M4ATAer						106	nmn[n]						189	200576
				702	M4BET2er						105	nmn[c]						188	79837.1
				701	M4BTAer						104	quln[c]						187	8396.2
				700	M4CET3er						103	r1p[c]						186	5305.1
				699	M4MPDOL_Lter						102	sT_antigen[g]						185	200576
				698	M4MPDOL_Uter						101	thymd[c]						184	5289.1
				697	M7MASNBterg						100	dtmp[m]						183	5279.1
				696	M8MASNterg						99	thymd[m]						182	51227.2
				695	MACACI						98	o2s[n]						181	5283.1
				694	MAGt						97	o2s[x]						180	5277.2
				693	MALSO3tm						96	o2[n]						179	9091.1
				692	MALSO4tm						95	succ[m]						178	51227.1
				691	MALTSULtm						94	orot5p[c]						177	9091.2
				690	MAL_Lte						93	ptrc[c]						176	5277.3
				689	MALtm						92	pro_L[m]						175	5279.2
				688	MAN1PT2						91	paf_hs[c]						174	5277.1
				687	MAN6PI						90	pail45p_hs[c]						173	51227.3
				686	MANt1r						89	pail45p_hs[n]						172	10050.1
				685	MANt4						88	pail4p_hs[c]						171	10786.1
				684	MANter						87	pail4p_hs[n]						170	10246.1
				683	MANtg						86	pail_hs[n]						169	6568.1
				682	MANtly						85	pa_hs[r]						168	6569.1
				681	MCCCrm						84	pa_hs[g]						167	10568.1
				680	MCD						83	pchol_hs[m]						166	6574.1
				679	MCDm						82	pchol_hs[g]						165	6575.1
				678	MDH						81	pchol_hs[r]						164	142680
				677	MDHm						80	pdx5p[c]						163	2544.1
				676	MDRPD						79	pydx5p[c]						162	8398.1
				675	ME1m						78	pydxn[c]						161	5320.1
				674	ME2						77	pe_hs[m]						160	8398.2
				673	ME2m						76	pristcoa[x]						159	5322.1
				672	MECOALm						75	3php[c]						158	5319.1
				671	MECOAS1m						74	pgp_hs[c]						157	81579.1
				670	MEOHtly						73	phe_L[c]						156	64600.1
				669	METAT						72	thbpt4acam[c]						155	26279.1
				668	METLEUex						71	pail345p_hs[c]						154	30814.1
				667	METS						70	pail345p_hs[n]						153	5372.1
				666	METt4						69	pi[n]						152	5373.1
				665	METtec						68	pail34p_hs[c]						151	10654.1
				664	MEVK1x						67	pail34p_hs[n]						150	5464.1
				663	MG1er						66	pail3p_hs[n]						149	8612.1
				662	MG2er						65	pail35p_hs[c]						148	8611.1
				661	MG3er						64	pail5p_hs[c]						147	8613.1
				660	MGCHrm						63	pail3p_hs[c]						146	8611.2
				659	MGSA						62	pail5p_hs[n]						145	27068.4
				658	MGSA2						61	rnam[c]						144	27068.1
				657	MI1345PP						60	fpram[c]						143	27068.3
				656	MI134P4P						59	prgnlones[c]						142	27068.2
				655	MI134PP						58	prist[x]						141	5096.1
				654	MI13PP						57	ps_hs[m]						140	5095.1
				653	MI145PK						56	pser_L[c]						139	8288.1
				652	MI145PP						55	ps_hs[c]						138	4353.1
				651	MI14P4P						54	pydx[c]						137	5198.1
				650	MI14PP						53	retinal_11_cis[c]						136	6820.2
				649	MI14Ptn						52	retinal_cis_9[c]						135	58510.1
				648	MI1PP						51	rib_D[c]						134	5625.1
				647	MI1PS						50	trdrd[c]						133	6578.1
				646	MI1P_Dtn						49	trdox[c]						132	6580.1
				645	MI34PP						48	xu5p_D[c]						131	6534.1
				644	MI3PP						47	Rtotal2crn[c]						130	5631.1
				643	MI4PP						46	Rtotal2crn[m]						129	5634.1
				642	MM5ag						45	Rtotal3crn[c]						128	23761.1
				641	MM5bg						44	Rtotal3crn[m]						127	29968.1
				640	MM5cg						43	Rtotalcrn[c]						126	29968.2
				639	MM6B1ag						42	Rtotalcrn[m]						125	8781.1
				638	MM6B1bg						41	s2l2fn2m2masn[g]						124	5723.1
				637	MM6B2g						40	ksi_deg4[l]						123	9791.1
				636	MM6ag						39	ksii_core2_deg1[l]						122	81490.1
				635	MM6bg						38	ksii_core4_deg1[l]						121	10965.1
				634	MM7Ag						37	saccrp_L[m]						120	8566.1
				633	MM7B1g						36	sph1p[r]						119	5315.2
				632	MM7B2g						35	sphgn[r]						118	5313.2
				631	MM7Cag						34	sphs1p[r]						117	5315.3
				630	MM7Cbg						33	sphings[r]						116	5313.1
				629	MM8Ag						32	sbt_D[c]						115	113452
				628	MM8Ber						31	ser_D[c]						114	5315.1
				627	MM8Cg						30	ser_L[x]						113	7378.2
				626	MMCDm						29	sgalside_hs[c]						112	7378.1
				625	MMEm						28	sph1p[c]						111	55312.1
				624	MMMm						27	sphmyln_hs[g]						110	5959.1
				623	MMSAD1m						26	sphmyln_hs[l]						109	8608.1
				622	MMSAD3m						25	spc_hs[c]						108	157506
				621	MMTSADm						24	sphings[c]						107	112724
				620	MOGAT						23	sphmyln_hs[c]						106	145226
				619	MTAP						22	sphs1p[c]						105	51109.1
				618	MTHFC						21	spmd[c]						104	195814
				617	MTHFCm						20	sql[r]						103	57665.1
				616	MTHFD						19	s7p[c]						102	50700.1
				615	MTHFD2						18	e4p[c]						101	8228.1
				614	MTHFD2m						17	tchola[c]						100	6240.1
				613	MTHFDm						16	thmpp[c]						99	6241.1
				612	MTHFR3						15	thmmp[c]						98	54981.1
				611	MTRI						14	thm[c]						97	6120.1
				610	N3Tg						13	thmtp[c]						96	6120.2
				609	N4Tg						12	ttdcrn[c]						95	22934.1
				608	NACASPAH						11	ttdcrn[m]						94	6484.1
				607	NACASPtm						10	udpacgal[c]						93	6482.1
				606	NACHEX10ly						9	udpg[r]						92	6483.1
				605	NACHEX11ly						8	ump[n]						91	6482.2
				604	NACHEX12ly						7	vacccrn[c]						90	6487.4
				603	NACHEX13ly						6	vacccrn[m]						89	6487.9
				602	NACHEX14ly						5	val_L[c]						88	6487.11
				601	NACHEX15ly						4	val_L[m]						87	6487.6
				600	NACHEX16ly						3	vitd3[c]						86	6487.7
				599	NACHEX17ly						2	vitd3[m]						85	6487.1
				598	NACHEX18ly						1	xylt[c]						84	6487.5
				597	NACHEX19ly													83	6487.1
				596	NACHEX20ly													82	6487.2
				595	NACHEX21ly													81	6487.8
				594	NACHEX22ly													80	6487.3
				593	NACHEX23ly													79	6480.1
				592	NACHEX24ly													78	6480.3
				591	NACHEX25ly													77	6480.2
				590	NACHEX26ly													76	23563.2
				589	NACHEX27ly													75	9435.1
				588	NACHEXA10ly													74	23563.1
				587	NACHEXA11ly													73	10164.1
				586	NACHEXA12ly													72	4166.1
				585	NACHEXA13ly													71	8534.1
				584	NACHEXA14ly													70	9469.1
				583	NACHEXA15ly													69	2799.1
				582	NACHEXA16ly													68	10157.1
				581	NACHEXA17ly													67	1757.1
				580	NACHEXA18ly													66	81537.1
				579	NACHEXA19ly													65	6652.1
				578	NACHEXA20ly													64	6561.1
				577	NACHEXA21ly													63	10993.1
				576	NACHEXA22ly													62	9056.1
				575	NACHEXA9ly													61	10558.1
				574	NADHtpu													60	9517.1
				573	NADHtru													59	2098.1
				572	NADK													58	8879.1
				571	NADN													57	56848.1
				570	NADPHtru													56	55512.1
				569	NADPHtxu													55	55512.2
				568	NADPN													54	259230
				567	NADPtru													53	284129
				566	NADPtxu													52	26266.1
				565	NADS2													51	6723.1
				564	NADtn													50	6647.1
				563	NADtpu													49	6649.1
				562	NADtru													48	6648.1
				561	NAGA2ly													47	6611.1
				560	NAGLCAly													46	6713.1
				559	NAHCO3_HCLt													45	2222.1
				558	NAIt													44	6532.1
				557	NAt													43	412.1
				556	NAt3_1													42	6389.1
				555	NAt5													41	6392.1
				554	NCCt													40	6391.1
				553	NCKt													39	6390.1
				552	NCNt													38	6821.1
				551	NDP6													37	6888.1
				550	NDP7er													36	5092.1
				549	NDP7g													35	5092.2
				548	NDP8													34	23530.2
				547	NDPK1													33	23530.1
				546	NDPK10													32	79178.1
				545	NDPK10n													31	6567.1
				544	NDPK1m													30	7086.1
				543	NDPK1n													29	84076.1
				542	NDPK2													28	8277.1
				541	NDPK2n													27	27010.1
				540	NDPK3													26	7298.1
				539	NDPK3m													25	286016
				538	NDPK3n													24	7296.3
				537	NDPK4													23	7296.1
				536	NDPK4m													22	7296.4
				535	NDPK4n													21	7296.2
				534	NDPK5													20	6999.1
				533	NDPK5m													19	7054.1
				532	NDPK5n													18	7054.3
				531	NDPK6													17	7054.2
				530	NDPK6m													16	7306.1
				529	NDPK6n													15	2582.1
				528	NDPK7													14	2582.2
				527	NDPK7m													13	6675.1
				526	NDPK7n													12	91373.1
				525	NDPK8													11	29880.1
				524	NDPK8m													10	7355.1
				523	NDPK8n													9	7358.1
				522	NDPK9													8	11046.1
				521	NDPK9n													7	3906.1
				520	NH4t3r													6	7357.1
				519	NH4tn													5	131669
				518	NH4tp													4	6563.1
				517	NICRNS													3	8170.1
				516	NICRNTtn													2	9942.1
				515	NKCC2t													1	51181.1
				514	NKCCt
				513	NMNATn
				512	NMNATr
				511	NMNS
				510	NMNtn
				509	NNAT
				508	NNATn
				507	NNATr
				506	NNDPR
				505	NRPPHRVESSEC
				504	NRPPHRt4_2_r
				503	NRPPHRtu
				502	NRVNCt
				501	NS26T2g
				500	NS26Tg
				499	NT5C
				498	NTD1
				497	NTD11
				496	NTD1m
				495	NTD2
				494	NTD3
				493	NTD4
				492	NTD5
				491	NTD5m
				490	NTD6
				489	NTD7
				488	NTD8
				487	NTD9
				486	NaKt
				485	O2St
				484	O2Stm
				483	O2Stn
				482	O2Stx
				481	O2t
				480	O2ter
				479	O2tm
				478	O2tn
				477	O2tp
				476	OCBTm
				475	OCCOAtm
				474	OCCOAtx
				473	OCDCAtr
				472	OCDCEAtr
				471	OCOAT1m
				470	OIVD1m
				469	OIVD2m
				468	OIVD3m
				467	OMPDC
				466	OPAHir
				465	ORNDC
				464	ORNTArm
				463	ORNt
				462	ORNt3m
				461	ORNt4m
				460	ORNtiDF
				459	ORPT
				458	OXAHCOtex
				457	P5CDm
				456	P5CR
				455	P5CRm
				454	P5CRx
				453	P5CRxm
				452	PAFH
				451	PAFHe
				450	PAFS
				449	PAFt
				448	PAIL45P_HStn
				447	PAIL4P_HStn
				446	PAIL_HStn
				445	PAPStg
				444	PAPtg
				443	PA_HSter
				442	PA_HStg
				441	PA_HStn
				440	PCFLOPm
				439	PCHOLP_hs
				438	PCHOLPg_hs
				437	PCHOLPm_hs
				436	PCHOLPr_hs
				435	PCHOL_HSter
				434	PCHOL_HStg
				433	PCLAD
				432	PCREATtmdiffir
				431	PCm
				430	PCt
				429	PDE1
				428	PDE4
				427	PDE4n
				426	PDHm
				425	PDXPP
				424	PEFLIP
				423	PEFLIPm
				422	PEPCK
				421	PEPCKm
				420	PETHCT
				419	PETOHMm_hs
				418	PETOHMr_hs
				417	PE_HSter
				416	PE_HStm
				415	PEt
				414	PFK
				413	PFK26
				412	PGCD
				411	PGI
				410	PGK
				409	PGL
				408	PGM
				407	PGMT
				406	PGPPT
				405	PGPP_hs
				404	PHETHPTOX2
				403	PHEt4
				402	PHEtec
				401	PI345P3P
				400	PI345P3Pn
				399	PI345P5P
				398	PI345P5Pn
				397	PI34P3Pn
				396	PI34P4Pn
				395	PI34P5K
				394	PI34P5Kn
				393	PI35P3P
				392	PI3P3Pn
				391	PI3P4K
				390	PI3P4Kn
				389	PI3P5K
				388	PI3PP
				387	PI45P3K
				386	PI45P3Kn
				385	PI45P4P
				384	PI45P5P
				383	PI45P5Pn
				382	PI45PLC
				381	PI4P3K
				380	PI4P3Kn
				379	PI4P4Pn
				378	PI4P5K
				377	PI4P5Kn
				376	PI4PLC
				375	PI4PLCn
				374	PI4PP
				373	PI5P3K
				372	PI5P4K
				371	PI5P4Kn
				370	PIACGT
				369	PIK3
				368	PIK3n
				367	PIK4
				366	PIK4n
				365	PIK5
				364	PIK5n
				363	PIPLC
				362	PIPLCn
				361	PIt2m_2
				360	PIt7
				359	PIt7ir
				358	PIt8
				357	PIt9
				356	PIter
				355	PItg
				354	PItn
				353	PItx
				352	PLA2_2
				351	PLA2_2e
				350	PMANM
				349	PMEVKx
				348	PMTCOAtx
				347	PNP
				346	PNTORDe
				345	PNTOt5
				344	PNTOte
				343	PPA
				342	PPAP
				341	PPAer
				340	PPAm
				339	PPAn
				338	PPCOACm
				337	PPD2CSPp
				336	PPDOx
				335	PPDOy
				334	PPItr
				333	PPItx
				332	PPM
				331	PRAGSr
				330	PRAIS
				329	PRASCS
				328	PRDX
				327	PRDXl
				326	PRFGS
				325	PRGNLONESULT
				324	PRISTCOAtx
				323	PRISTtx
				322	PRO1x
				321	PRO1xm
				320	PROD2
				319	PROD2m
				318	PROSTGE1t
				317	PROSTGE1t3
				316	PROSTGE2t
				315	PROSTGE2t2
				314	PROSTGE2t3
				313	PROt2r
				312	PROt4
				311	PROt4_2_r
				310	PROtm
				309	PRPPS
				308	PSDm_hs
				307	PSERT
				306	PSFLIP
				305	PSFLIPm
				304	PSP_L
				303	PSSA1_hs
				302	PSSA2_hs
				301	PSt3
				300	PTE3x
				299	PTPAT
				298	PTRCOX1
				297	PUNP1
				296	PUNP2
				295	PUNP3
				294	PUNP4
				293	PUNP5
				292	PUNP6
				291	PYDAMK
				290	PYDXK
				289	PYDXNK
				288	PYDXPP
				287	PYK
				286	PYNP2r
				285	PYRt2m
				284	PYRt2p
				283	PYRt2r
				282	QUILSYN
				281	RAI1
				280	RAI2
				279	RBFK
				278	RDH1
				277	RDH1a
				276	RDH2
				275	RDH2a
				274	RDH3
				273	RDH3a
				272	RETFA
				271	RETFAt
				270	RETH
				269	RETH1
				268	RETH2
				267	RETHe
				266	RETI1
				265	RETI2
				264	RETt
				263	RIBt
				262	RIBt2
				261	RNDR1
				260	RNDR2
				259	RNDR3
				258	RNDR4
				257	RNMK
				256	RPE
				255	RPI
				254	RTOT1
				253	RTOT3
				252	RTOT4
				251	RTOT6
				250	RTOTAL2CRNCPT1
				249	RTOTAL2CRNCPT2
				248	RTOTAL2CRNt
				247	RTOTAL2t
				246	RTOTAL3CRNCPT1
				245	RTOTAL3CRNCPT2
				244	RTOTAL3CRNt
				243	RTOTAL3t
				242	RTOTALCRNCPT1
				241	RTOTALCRNCPT2
				240	RTOTALCRNt
				239	RTOTALt
				238	Rtotaltl
				237	S23T2g
				236	S23T3g
				235	S23T4g
				234	S23Tg
				233	S26Tg
				232	S2L2FN2M2MASNt
				231	S2L2FN2M2MASNtly
				230	S6T10g
				229	S6T11g
				228	S6T12g
				227	S6T13g
				226	S6T14g
				225	S6T15g
				224	S6T16g
				223	S6T17g
				222	S6T18g
				221	S6T1g
				220	S6T2g
				219	S6T3g
				218	S6T4g
				217	S6T5g
				216	S6T6g
				215	S6T7g
				214	S6T8g
				213	S6T9g
				212	S6TASE10ly
				211	S6TASE11ly
				210	S6TASE12ly
				209	S6TASE13ly
				208	S6TASE14ly
				207	S6TASE15ly
				206	S6TASE16ly
				205	S6TASE17ly
				204	S6TASE18ly
				203	S6TASE19ly
				202	S6TASE20ly
				201	S6TASE21ly
				200	S6TASE22ly
				199	S6TASE23ly
				198	S6TASE24ly
				197	S6TASE25ly
				196	S6TASE26ly
				195	SACCD3m
				194	SACCD4m
				193	SADT
				192	SARCStm
				191	SARDHm
				190	SBPP1er
				189	SBPP3er
				188	SBTD_D2
				187	SBTR
				186	SERALANaEx
				185	SERASNNaEx
				184	SERCYSNaEx
				183	SERDGLNexR
				182	SERDGLYexR
				181	SERGLNNaEx
				180	SERGLNexR
				179	SERGLYexR
				178	SERHL
				177	SERLYSNaex
				176	SERPT
				175	SERTHRNaEx
				174	SERt4
				173	SERtN1
				172	SERtp
				171	SFGTH
				170	SGALSIDEtg
				169	SGALSIDEtl
				168	SGPL12r
				167	SIAASE2ly
				166	SIAASE3ly
				165	SIAASE4ly
				164	SIAASEly
				163	SLCBK1
				162	SMPD3g
				161	SMPD3l
				160	SMPD4
				159	SMS
				158	SO4CLtex2
				157	SO4HCOtex
				156	SO4OXAtex2
				155	SO4t4_2
				154	SO4t4_3
				153	SO4tl
				152	SPH1Ptr
				151	SPHGNtr
				150	SPHINGStl
				149	SPHINGStr
				148	SPHK21c
				147	SPHMDAc
				146	SPHMYLNtg
				145	SPHMYLNtl
				144	SPHS1Ptr
				143	SPMDOX
				142	SPMS
				141	SPODM
				140	SPODMe
				139	SPODMm
				138	SPODMn
				137	SPODMx
				136	SPRMS
				135	SPTix
				134	SQLEr
				133	SQLSr
				132	SRTNt6_2_r
				131	SRTNtu
				130	SSALxm
				129	STCOAtx
				128	STS1
				127	STS2
				126	STS3
				125	STS4
				124	SUCCt4_2
				123	SUCCt4_3
				122	SUCD1m
				121	SUCOAS1m
				120	SUCOASm
				119	SULFOX
				118	Ser_Thrtg
				117	TAGt
				116	TALA
				115	TCHOLAt
				114	TCHOLAt2
				113	TCHOLAt3
				112	TCHOLAte
				111	TDP
				110	THBPT4ACAMDASE
				109	THD1m
				108	THFtl
				107	THFtm
				106	THMP
				105	THMTP
				104	THP2Ctp
				103	THRALANaEx
				102	THRASNNaEx
				101	THRCYSNaEx
				100	THRGLNNaEx
				99	THRGLNexR
				98	THRGLYexR
				97	THRSERNaEx
				96	THRt4
				95	THYOXt
				94	THYOXt2
				93	TKT1
				92	TKT2
				91	TMDK1
				90	TMDK1m
				89	TMDPK
				88	TMDPPK
				87	TMDS
				86	TMNDNCCOAtx
				85	TPI
				84	TRDR
				83	TRIODTHYt
				82	TRIODTHYt2
				81	TRIOK
				80	TRPO2
				79	TRPt
				78	TRPt4
				77	TTDCAt
				76	TTDCAtr
				75	TTDCPT1
				74	TTDCPT2
				73	TTDCRNt
				72	TYR3MO2
				71	TYRASE
				70	TYRDOPO
				69	TYRDOPO3
				68	TYRTA
				67	TYRt
				66	TYRt4
				65	UAG2EMAi
				64	UAG4E
				63	UAGDP
				62	UDPACGALtl
				61	UDPDOLPT_L
				60	UDPDOLPT_U
				59	UDPG1P
				58	UDPG4E
				57	UDPGALtg
				56	UDPGD
				55	UDPGLCter
				54	UDPGNP
				53	UDPGP
				52	UDPtl
				51	UGALGTg
				50	UGALNACtg
				49	UGCG
				48	UGLCNACtg
				47	UGLT
				46	UMPK
				45	UMPK2
				44	UMPK2n
				43	UMPK3
				42	UMPK3n
				41	UMPK4
				40	UMPK4n
				39	UMPK5
				38	UMPK5n
				37	UMPK6
				36	UMPK6n
				35	UMPK7
				34	UMPK7n
				33	UMPKn
				32	UNK2
				31	UNK3
				30	UPPN
				29	URCN
				28	UREAt
				27	UREAt5
				26	URIDK2m
				25	URIK1
				24	URIt
				23	URIt4
				22	URIt5
				21	UROLACer
				20	Uritn
				19	VACCCPT1
				18	VACCCPT2
				17	VACCCRNt
				16	VALTA
				15	VALTAm
				14	VALt4
				13	VALt5m
				12	VALtec
				11	VITD3t
				10	VITD3t2
				9	VITD3tm
				8	VITD3tm3
				7	XYLK
				6	XYLTD_Dr
				5	XYLUR
				4	sink_citr-L
				3	sink_pre_prot(er)
				2	biomass_reaction2
				1	DM_adprbp[c]

## Sheet: Table S6
Table S6A: Medians calculated from sampling points for the CCRF-CEM model				Table S6B: Medians calculated from sampling points for the Molt-4 model
Rxns CCRF-CEM	Sampling medians CCRF-CEM			Rxns Molt-4	Sampling medians Molt-4
10FTHF5GLUtl	0.0552424			10FTHF5GLUtl	0.0395826
10FTHF5GLUtm	0.0583724			10FTHF5GLUtm	0.0416223
10FTHF6GLUtl	0.0554357			10FTHF6GLUtl	0.0407129
10FTHF6GLUtm	0.0381785			10FTHF6GLUtm	0.0272874
10FTHF7GLUtl	0.0759206			10FTHF7GLUtl	0.0533495
10FTHF7GLUtm	0.0221821			10FTHF7GLUtm	0.0161464
10FTHFtl	-0.218627			10FTHFtl	-0.155619
10FTHFtm	-0.264971			10FTHFtm	-0.163349
13DAMPPOX	0.0132914			13DAMPPOX	0.00769476
1PPDCRp	0.0404566			1PPDCRp	0.0295471
25HVITD2t	259.975			25HVITD2t	263.046
25HVITD2tin	259.975			25HVITD2tin	263.046
25HVITD2tin_m	233.711			25HVITD2tin_m	260.293
25HVITD2tm	233.711			25HVITD2tm	260.293
25HVITD3t	225.483			25HVITD3t	253.208
25HVITD3tin	225.483			25HVITD3tin	253.208
25HVITD3tin_m	224.846			25HVITD3tin_m	272.271
25HVITD3tm	224.846			25HVITD3tm	272.271
2AMACHYD	0.135386			2AMACHYD	0.0959126
2AMADPTm	-0.0496619			2AMADPTm	-0.0575018
2DR1PP	0.196097			2DR1PP	0.145646
2HCO3_NAt	57.6735			2HCO3_NAt	58.5651
2OXOADOXm	0.107712			2OXOADOXm	0.100135
2OXOADPTm	0.107712			2OXOADPTm	0.100135
34DHPLACOX	189.477			34DHPLACOX	183.559
34DHPLACOX_NADP_	-189.477			34DHPLACOX_NADP_	-183.559
34DHXMANDACOX	173.13			34DHXMANDACOX	181.839
34DHXMANDACOX_NADP_	-173.13			34DHXMANDACOX_NADP_	-181.839
34HPPOR	0.00977453			34HPPOR	0.00867768
34HPPte	-0.128209			35CGMPtn	0.0501897
35CGMPtn	0.070306			3DSPHR	0.0461429
3DSPHR	0.0612285			3HAO	0.00966694
3HAO	0.0116139			3HBCOAHLm	0.0871847
3HBCOAHLm	0.121783			3HCO3_NAt	209.955
3HCO3_NAt	221.448			3MOBt2im	97.6295
3MOBt2im	101.387			3MOBte	-0.158382
3MOBte	-0.111453			3MOPt2im	100.089
3MOPt2im	96.2023			3MOPte	-0.312724
3MOPte	-0.226089			3MOX4HOXPGALDOX	186.69
3MOX4HOXPGALDOX	186.1			3MOX4HOXPGALDOX_NADP_	-186.69
3MOX4HOXPGALDOX_NADP_	-186.1			3SALAASPm	-0.0118048
3SALAASPm	-0.0124801			3SALATAi	0.0111251
3SALATAi	0.0145082			3SALATAim	0.0118048
3SALATAim	0.0124801			3SPYRSP	0.0111251
3SPYRSP	0.0145082			3SPYRSPm	0.0118048
3SPYRSPm	0.0124801			4ABUTtm	0.135806
4ABUTtm	0.200966			4MOPt2im	89.2543
4HGLSDm	0.105322			4MOPte	-0.307024
4HPRO_LTte	0.337853			5DHFtl	0.0242815
4MOPt2im	101.577			5MTHFt	308.846
4MOPte	-0.24888			5MTHFt2	-308.846
4PYRDX	0.00117982			5OXPROt	-0.0935286
5DHFtl	0.0343044			5THFtl	0.0392135
5MTAte	-0.00916776			5THFtm	0.0421146
5MTHFt	317.922			6DHFtl	0.0335042
5MTHFt2	-317.922			6DHFtm	0.0294538
5OXPROt	-0.101862			6THFtl	0.042137
5THFtl	0.0540529			6THFtm	0.027247
5THFtm	0.0586826			7DHFtl	0.0495669
6DHFtl	0.0469953			7DHFtm	0.0162557
6DHFtm	0.0410281			7THFtl	0.0528166
6THFtl	0.0573449			7THFtm	0.0159285
6THFtm	0.0385858			A4GNT2g	0.00887567
7DHFtl	0.0696153			AACOAT	0.702396
7DHFtm	0.0230894			AACTOOR	0.0386151
7THFtl	0.0761971			AACTtm	0.0386151
7THFtm	0.022867			AAPSAS	0.0295471
A4GNT2g	0.0140342			AASAD3	0.0295471
AACOAT	0.932315			AASAD3m	0.0575018
AACTOOR	0.0533889			AATAi	0.0931269
AACTtm	0.0533889			ABTArm	0.135806
AAPSAS	0.0404566			ABUTD	0.0314568
AASAD3	0.0404566			ABUTt2r	262.49
AASAD3m	0.0496619			ABUTt4_2_r	-262.065
AATAi	0.099015			ACACT1	256.083
ABTArm	0.200966			ACACT10m	0.03012
ABUTD	0.0499023			ACACT1r	-256.656
ABUTt2r	268.117			ACACT1rm	0.504069
ABUTt4_2_r	-267.543			ACACt2m	-0.243677
ACACT1	286.198			ACACtx	-0.457284
ACACT10m	0.058415			ACALDtm	-0.0404236
ACACT1r	-286.943			ACCOAC	1.95574
ACACT1rm	0.692715			ACCOACm	0.122618
ACACt2m	-0.278606			ACCOAtn	9.05988
ACACtx	-0.653644			ACETONEt2m	-0.0274065
ACALDtm	-0.0511491			ACGAM2E	-0.0152031
ACCOAC	3.29986			ACGAM6PSi	0.180853
ACCOACm	0.170817			ACGAMK	0.588166
ACCOAtn	-32.2947			ACGAMPM	0.70939
ACETONEt2m	-0.040931			ACGAMtly	0.5624
ACGAM2E	-0.0211402			ACGPID	0.050493
ACGAM6PSi	0.269426			ACHEe	0.0385848
ACGAMK	0.807543			ACHVESSEC	0.0128616
ACGAMPM	0.997546			ACHtn	9.05988
ACGAMtly	0.768651			ACITL	0.485808
ACGPID	0.0869171			ACNAM9PL	0.0487323
ACHEe	0.0548875			ACNAM9PL2	0.0226832
ACHVESSEC	0.0182958			ACNAMPH	0.0487323
ACHtn	-32.2947			ACNAMlt	-0.0992372
ACITL	1.44367			ACNAMtn	0.063674
ACNAM9PL	0.0685293			ACNMLr	0.0138648
ACNAM9PL2	0.0300192			ACOAD10m	0.03012
ACNAMPH	0.0685293			ACOAD8m	0.0253475
ACNAMlt	-0.136308			ACOAD9m	0.0871847
ACNAMtn	0.0838441			ACOAHi	0.0520921
ACNMLr	0.0199287			ACOAO7p	0.0868079
ACOAD10m	0.058415			ACONT	0.162774
ACOAD8m	0.0399454			ACONTm	-0.77899
ACOAD9m	0.121783			ACP1_FMN	0.0990277
ACOAHi	0.0715212			ACRNtm	0.171523
ACOAO7p	0.0962106			ACS	0.478963
ACONT	0.224544			ACSm	0.260903
ACONTm	-1.78658			ACTLMO	0.0155021
ACP1_FMN	0.135048			ACTNMO	0.0274065
ACRNtm	0.237221			ACYP	0.0987746
ACS	0.693838			ACt2m	0.20892
ACSm	0.366242			ACt2r	0.110026
ACTLMO	0.0228761			ADA	0.0336432
ACTNMO	0.040931			ADAe	0.0326233
ACYP	0.132576			ADCim	0.0274065
ACt2m	0.298217			ADK1	20.4689
ACt2r	0.15328			ADK1m	-5.59516
ADA	0.0489075			ADK3	-16.8982
ADAe	0.0474704			ADK3m	6.26469
ADCim	0.040931			ADKd	-0.0784644
ADK1	19.7516			ADMDC	0.0309552
ADK1m	-25.7207			ADNCYC	0.0512197
ADK3	-14.6743			ADNK1	0.102684
ADK3m	26.6128			ADNK1m	0.242919
ADKd	-0.114823			ADNt	-265.119
ADMDC	0.0610266			ADNt4	128.307
ADNCYC	0.0700994			ADNt5	87.5494
ADNK1	0.151719			ADNtm	0.242919
ADNK1m	0.350298			ADPRDP	0.067814
ADNt	-266.983			ADPT	0.0523843
ADNt4	136.848			ADPtx	-0.0113525
ADNt5	84.1082			ADRNCOAtx	0.00531094
ADNtm	0.350298			ADRNt	271.092
ADPRDP	0.0926903			ADSK	0.539982
ADPT	0.0745385			ADSL1	0.367465
ADPtx	-0.0123773			ADSL2	0.0980353
ADRNCOAtx	0.00708644			ADSS	0.367465
ADRNt	251.29			AG13T10g	0.00952397
ADSK	0.75022			AG13T11g	0.00952397
ADSL1	0.502141			AG13T12g	0.00952397
ADSL2	0.117669			AG13T13g	0.00952397
ADSS	0.502141			AG13T14g	0.00952397
AG13T10g	0.013097			AG13T15g	0.00952397
AG13T11g	0.013097			AG13T16g	0.0059384
AG13T12g	0.013097			AG13T17g	0.0059384
AG13T13g	0.013097			AG13T18g	0.0059384
AG13T14g	0.013097			AG13T1g	0.0268566
AG13T15g	0.013097			AG13T2g	0.0268566
AG13T16g	0.00803959			AG13T3g	0.0268566
AG13T17g	0.00803959			AG13T4g	0.00952397
AG13T18g	0.00803959			AG13T5g	0.00952397
AG13T1g	0.0362344			AG13T6g	0.00952397
AG13T2g	0.0362344			AG13T7g	0.00952397
AG13T3g	0.0362344			AG13T8g	0.00952397
AG13T4g	0.013097			AG13T9g	0.00952397
AG13T5g	0.013097			AGDC	0.0531393
AG13T6g	0.013097			AGPAT1	19.9576
AG13T7g	0.013097			AGTix	0.118909
AG13T8g	0.013097			AHC	0.150513
AG13T9g	0.013097			AHCYStr	-0.0318558
AGDC	0.0731697			AHEXASEly	0.0271317
AGPAT1	19.2176			AICART	0.0980353
AGTix	0.402426			AIRCr	0.0980353
AHC	0.280606			AK2LGCHOLt	0.0528779
AHCYStr	-0.0638329			AKGDm	0.965383
AHEXASEly	0.0375836			AKGMALtm	371.001
AICART	0.117669			ALAASNNaEx	205.291
AIRCr	0.117669			ALACYSNaEx	201.652
AK2LGCHOLt	0.0725339			ALADGLNexR	71.9247
AKGDm	2.47713			ALADGLYexR	70.4099
AKGMALtm	379.638			ALAGLNNaEx	179.195
ALAASNNaEx	178.915			ALAGLNexR	52.6574
ALACYSNaEx	161.667			ALAGLYexR	-49.7911
ALADGLNexR	140.603			ALAR	0.0362403
ALADGLYexR	28.556			ALASERNaEx	167.009
ALAGLNNaEx	174.582			ALATA_L	-1.51514
ALAGLNexR	53.2307			ALATHRNaEx	206.468
ALAGLYexR	-15.4185			ALAt2r	-215.356
ALAR	0.0576638			ALAt4	191.548
ALASERNaEx	180.599			ALAtN1	-208.382
ALATA_L	-3.90898			ALCD1	-0.0656673
ALATHRNaEx	172.71			ALCD21_D	326.1
ALAt2r	-217.634			ALCD21_L	129.365
ALAt4	193.06			ALCD22_D	291.679
ALAtN1	-147.292			ALCD22_L	129.26
ALCD1	-0.110433			ALDD2x	0.0347759
ALCD21_D	327.3			ALDD2xm	0.0404236
ALCD21_L	128.372			ALDD2y	0.038728
ALCD22_D	289.357			ALR	0.0694153
ALCD22_L	128.219			ALR2	129.353
ALDD2x	0.0502151			ALR3	129.365
ALDD2xm	0.0511491			AM6SAD	0.00588346
ALDD2y	0.0523063			AMANK	0.0487323
ALR	0.100765			AMCOXO	0.00588346
ALR2	128.352			AMETr	0.0318558
ALR3	128.372			AMETt2m	0.0624152
AM6SAD	0.0069465			AMPDA	0.0967147
AMANK	0.0685293			AMPTASECG	0.0680533
AMCOXO	0.0069465			AMPTASECGe	0.069589
AMETr	0.0638329			ANTHte	0.00930951
AMETt2m	0.119047			AOBUTDsm	0.0386151
AMPDA	0.132316			APAT2rm	0.130529
AMPTASECG	0.0840504			APOCF	0.122212
AMPTASECGe	0.0853919			APOCFm	0.0607506
ANTHte	0.00909175			APOC_LYS_BTNP	0.122212
AOBUTDsm	0.0533889			APOC_LYS_BTNPm	0.0607506
APAT2rm	0.125284			ARACHDCOAtx	-0.00531094
APOCF	0.167839			ARACHDt2	277.234
APOCFm	0.0851193			ARACHt	270.956
APOC_LYS_BTNP	0.167839			ARGLYSex	115.909
APOC_LYS_BTNPm	0.0851193			ARGSL	0.0111066
ARACHDCOAtx	-0.00708644			ARGSS	0.0111066
ARACHDt2	272.704			ARGt4	71.9577
ARACHt	263.306			ARGte	-388.103
ARGLYSex	134.843			ARGtiDF	121.595
ARGSL	0.0121092			ARSA	0.0135747
ARGSS	0.0121092			ARTCOAL1	45.0943
ARGt4	80.1826			ARTCOAL2	52.2532
ARGte	-393.656			ARTCOAL3	28.6253
ARGtiDF	101.012			ARTFR11	248.496
ARSA	0.0178804			ARTFR12	0.0219429
ARTCOAL1	46.0642			ARTFR13	0.172021
ARTCOAL2	51.3499			ARTFR31	0.0333251
ARTCOAL3	28.1272			ARTFR32	0.0121706
ARTFR11	247.598			ARTFR33	0.0112753
ARTFR12	0.0303523			ARTFR34	0.0152308
ARTFR13	0.278683			ARTFR41	0.0192708
ARTFR31	0.068755			ARTFR42	0.0130612
ARTFR32	0.0243864			ARTFR43	0.0134818
ARTFR33	0.0190458			ARTFR44	0.0183487
ARTFR34	0.019244			ARTFR46	0.0128948
ARTFR41	0.0244328			ARTFR61	0.0791507
ARTFR42	0.0204658			ARTPLM1	248.955
ARTFR43	0.0175318			ARTPLM1m	0.0067316
ARTFR44	0.0272366			ARTPLM2	-0.0672875
ARTFR46	0.0226844			ARTPLM2m	0.00686244
ARTFR61	0.0823095			ARTPLM3	-0.00680048
ARTPLM1	248.207			ARTPLM3m	0.00680048
ARTPLM1m	0.0121765			ASAH1	0.0238945
ARTPLM2	-0.111614			ASCBOX	0.00238254
ARTPLM2m	0.0126342			ASCBt	251.989
ARTPLM3	-0.0124102			ASCBt4	-251.989
ARTPLM3m	0.0124102			ASNALANaEx	159.485
ASAH1	0.0317396			ASNCYSNaEx	148.741
ASCBOX	0.00182019			ASNGLNNaEx	158.497
ASCBt	259.556			ASNNm	0.0410216
ASCBt4	-259.556			ASNS1	0.0496801
ASNALANaEx	176.356			ASNSERNaEx	182.308
ASNCYSNaEx	186.112			ASNTHRNaEx	180.623
ASNGLNNaEx	144.571			ASN_X_SER_THRtr	-0.0368206
ASNNm	0.0566983			ASNt4	163.769
ASNS1	0.13507			ASNtN1	-212.439
ASNSERNaEx	175.287			ASNtm	0.0410216
ASNTHRNaEx	159.785			ASP1DC	0.0915137
ASN_X_SER_THRtr	-0.0511611			ASPCTr	0.242711
ASNt4	177.474			ASPGLUm	-2.6701
ASNtN1	-246.083			ASPNATm	0.0661721
ASNtm	0.0566983			ASPPROASCT1	100.248
ASP1DC	0.0687202			ASPTA	-3.69265
ASPCTr	0.402707			ASPTAm	2.61944
ASPGLUm	-3.23831			ASPt6	72.8131
ASPNATm	0.0924805			ASPte	204.829
ASPPROASCT1	96.0595			ATPM	0.0983693
ASPTA	-4.44158			ATPS4m	3.825
ASPTAm	3.2913			ATPasel	0.0054564
ASPt6	73.1395			ATPtm	471.259
ASPte	205.32			ATPtn	3.16849
ATPM	0.137654			ATPtx	0.0113525
ATPS4m	2.45513			A_MANASEly	0.0368206
ATPasel	0.00713485			B3GNT39g	0.0097841
ATPtm	471.163			BACCL	0.122212
ATPtn	4.66815			BACCLm	0.0607506
ATPtx	0.0123773			BALAtmr	0.130529
A_MANASEly	0.0511611			BAMPPALDOX	0.00769476
B3GNT39g	0.0134071			BDMT_L	0.016788
BACCL	0.167839			BDMT_U	0.0174478
BACCLm	0.0851193			BETALDHxm	0.0415961
BALAtmr	0.125284			BHMT	0.0415961
BAMPPALDOX	0.0132914			BILDGLCURt	0.0962906
BDMT_L	0.0238132			BILDGLCURte	0.0962906
BDMT_U	0.0237155			BILGLCURt	0.0952503
BETALDHxm	0.0950696			BILGLCURte	0.0952503
BHMT	0.0541281			BIOCYTtn	0.050374
BILDGLCURt	0.131708			BMTer_L	0.0111376
BILDGLCURte	0.131708			BMTer_U	0.0107428
BILGLCURt	0.132422			BPNT	0.416645
BILGLCURte	0.132422			BPNT2	0.0981289
BIOCYTtn	0.0691617			BTND1	0.0505571
BMTer_L	0.0197399			BTND1n	0.050374
BMTer_U	0.0188914			BTNDm	0.0607506
BPNT	0.576851			BTNPL	0.122212
BPNT2	0.135527			BTNPLm	0.0607506
BTND1	0.0691072			BTNt2	-385.142
BTND1n	0.0691617			BTNt3i	0.0923473
BTNDm	0.0851193			BTNt4i	385.004
BTNPL	0.167839			BTNtn	-0.050374
BTNPLm	0.0851193			B_MANNASEly	0.0368206
BTNt2	-390.694			C110CPT2m	253.062
BTNt3i	0.135593			C14STRr	0.000630693
BTNt4i	390.48			C160CPT1	0.00691615
BTNtn	-0.0691617			C160CPT2	0.00691615
B_MANNASEly	0.0511611			C160CRNt	0.00691615
C110CPT2m	264.586			C161CPT1	0.00394392
C14STRr	0.000687628			C161CPT12	0.00500831
C160CPT1	0.0124348			C161CPT2	0.00394392
C160CPT2	0.0124348			C161CPT22	0.00500831
C160CRNt	0.0124348			C161CRN2t	0.00500831
C161CPT1	0.00748288			C161CRNt	0.00394392
C161CPT12	0.00913846			C180CPT1	0.00569632
C161CPT2	0.00748288			C180CPT2	0.00569632
C161CPT22	0.00913846			C180CRNt	0.00569632
C161CRN2t	0.00913846			C181CPT1	0.00370374
C161CRNt	0.00748288			C181CPT2	0.00370374
C180CPT1	0.0103836			C181CRNt	0.00370374
C180CPT2	0.0103836			C20CPT1	247.467
C180CRNt	0.0103836			C3STDH1Pr	0.000353042
C181CPT1	0.00649543			C3STDH1r	0.000276357
C181CPT2	0.00649543			C3STKR2r	0.000630693
C181CRNt	0.00649543			C4STMO1r	0.000630693
C20CPT1	243.211			C4STMO2Pr	0.000302517
C3STDH1Pr	0.000364429			C4STMO2r	0.000320187
C3STDH1r	0.000331522			CAATPS	0.0976504
C3STKR2r	0.000687628			CATm	0.0916401
C4STMO1r	0.000687628			CATp	0.0961163
C4STMO2Pr	0.00034837			CAt7r	91.5084
C4STMO2r	0.000346521			CBPS	0.242711
CAATPS	0.135781			CBPSam	0.0569062
CATm	0.131041			CDIPTr	0.350076
CATp	0.121724			CDPDAGtm	-0.00805854
CAt7r	82.9196			CDS	0.339921
CBPS	0.402707			CDSm	0.00805854
CBPSam	0.0790873			CEPTC	0.429147
CDIPTr	0.502607			CEPTE	0.381008
CDPDAGtm	-0.015107			CERT1gt	-0.0520406
CDS	0.483175			CERT1rt	0.0486001
CDSm	0.015107			CERT2gt	0.0097841
CEPTC	0.605328			CERT2rt	-0.0486001
CEPTE	0.55989			CGLYt3_2_	0.0680533
CERT1gt	-0.0730111			CHAT	-9.01276
CERT1rt	0.0677036			CHATn	9.05988
CERT2gt	0.0134071			CHLP	0.102975
CERT2rt	-0.0677036			CHLPCTD	0.429147
CGLYt3_2_	0.0840504			CHLtm	0.0302461
CHAT	32.3639			CHOLATEt	-142.642
CHATn	-32.2947			CHOLATEt2	142.778
CHLP	0.142885			CHOLATEt3	0.0967403
CHLPCTD	0.605328			CHOLD2m	0.0415961
CHLtm	0.0739264			CHOLK	0.457893
CHOLATEt	-125.846			CHOLPtg	-0.0520406
CHOLATEt2	126.036			CHOLPtl	-0.00986679
CHOLATEt3	0.134487			CHOLt4	-282.384
CHOLD2m	0.0950696			CHOLtg	0.055269
CHOLK	0.643649			CHOLtn	9.05988
CHOLPtg	-0.0730111			CHOLtr	0.0555557
CHOLPtl	-0.012844			CHOLtu	282.45
CHOLt4	-277.323			CHSTEROLSULT	0.0322697
CHOLtg	0.0769101			CHSTEROLt2	0.000630693
CHOLtn	-32.2947			CHSTEROLt3	-0.000630693
CHOLtr	0.0773297			CITL	0.10137
CHOLtu	277.432			CITRtm	-51.2418
CHSTEROLSULT	0.0461456			CITt4_2	376.74
CHSTEROLt2	0.000687628			CITt4_4	-377.025
CHSTEROLt3	-0.000687628			CITtam	-1.40275
CITL	0.156835			CITtbm	0.221825
CITRtm	18.5639			CK	471.26
CITt4_2	369.831			CKc	-471.26
CITt4_4	-370.071			CLHCO3tex2	276.003
CITtam	-2.44664			CLHCOtex	184.907
CITtbm	0.178013			CLI2tex	66.7215
CK	471.193			CLOHtex2	308.846
CKc	-471.193			CLOXAtex2	162.492
CLHCO3tex2	251.897			CLPNDCOAtx	0.0074539
CLHCOtex	185.73			CLS_hs	0.000360396
CLI2tex	73.1454			CMPACNAtg	0.137198
CLOHtex2	317.919			CMPACNAtn	0.063674
CLOXAtex2	160.059			CMPSAS	0.0677474
CLPNDCOAtx	0.0116206			CMPSASn	0.063674
CLS_hs	0.00039293			CO2t	-53.6997
CMPACNAtg	0.189757			CO2ter	-0.00126139
CMPACNAtn	0.0838441			CO2tm	-1.96076
CMPSAS	0.0961515			CO2tp	-0.00378416
CMPSASn	0.0838441			COAtm	0.368418
CO2t	-53.7876			COAtn	-9.05988
CO2ter	-0.00137526			COAtp	-0.537452
CO2tm	-1.36851			CORE2GTg	0.0382681
CO2tp	-0.00412577			CORE3GTg	0.0059384
COAtm	0.523677			CORE4GTg	0.0059384
COAtn	32.2947			CORE5GTg	0.00300303
COAtp	-0.764441			CORE6GTg	0.0339295
CORE2GTg	0.0537401			CORE7GTg	0.00307253
CORE3GTg	0.00803959			CORE8GTg	0.00315894
CORE4GTg	0.00803959			CREATtmdiffir	471.26
CORE5GTg	0.00414679			CRNCARtp	0.502002
CORE6GTg	0.0533903			CRNt	-211.813
CORE7GTg	0.00400717			CRNtHa	218.104
CORE8GTg	0.00415123			CRNtim	0.261806
CREATtmdiffir	471.193			CRNtuIR	222.865
CRNCARtp	0.714972			CRNtuNa	168.765
CRNt	-210.181			CRVNCtr	296.375
CRNtHa	206.517			CSNATm	0.171523
CRNtim	0.40112			CSNATp	0.502002
CRNtuIR	207.614			CSNATr	-247.882
CRNtuNa	165.368			CSm	0.262666
CRVNCtr	259.881			CTPS1	0.126545
CSNATm	0.237221			CTPS2	0.113023
CSNATp	0.714972			CTPtn	0.063674
CSNATr	-243.844			CYOOm2	0.121156
CSm	0.319384			CYOOm3	1.15914
CTPS1	0.176179			CYOR_u10m	2.50639
CTPS2	0.178205			CYSALANaEx	154.949
CTPtn	0.0838441			CYSASNNaEx	166.069
CYOOm2	0.0810308			CYSGLNNaEx	153.556
CYOOm3	0.773838			CYSGLTH	-0.0341031
CYOR_u10m	1.56314			CYSGLUexR	35.8237
CYSALANaEx	173.636			CYSGLYex	261.411
CYSASNNaEx	158.794			CYSGLYexR	73.118
CYSGLNNaEx	167.531			CYSO	0.0281154
CYSGLTH	-0.0228251			CYSSERNaEx	173.649
CYSGLUexR	-44.1821			CYSTHRNaEx	168.136
CYSGLYex	256.022			CYSt4	208.706
CYSGLYexR	79.4384			CYStec	100.761
CYSO	0.0317257			CYTD	0.0678921
CYSSERNaEx	165.867			CYTDK1	0.10099
CYSTHRNaEx	198.927			CYTDK2m	0.00805854
CYSt4	210.818			CYTDn	0.0649705
CYStec	108.245			CYTDt	-269.225
CYTD	0.0940057			CYTDt4	120.934
CYTDK1	0.136633			CYTDt5	98.1589
CYTDK2m	0.015107			CYTDtm	0.00805854
CYTDn	0.0999436			CYTDtn	0.0649705
CYTDt	-295.094			CYTK1	14.3543
CYTDt4	141.37			CYTK10	-4.34716
CYTDt5	100.892			CYTK10n	0.981923
CYTDtm	0.015107			CYTK11	-57.3402
CYTDtn	0.0999436			CYTK11n	-12.5215
CYTK1	104.345			CYTK12	-28.6809
CYTK10	-41.4729			CYTK12n	-9.46035
CYTK10n	3.31977			CYTK13	-25.7742
CYTK11	-41.2733			CYTK13n	-2.7331
CYTK11n	-9.36368			CYTK14	-8.96436
CYTK12	-13.2856			CYTK14n	35.1279
CYTK12n	-15.8704			CYTK1m	0.00805854
CYTK13	-58.0888			CYTK1n	19.2044
CYTK13n	27.0087			CYTK2	54.2068
CYTK14	6.38183			CYTK2n	-14.4636
CYTK14n	-27.2041			CYTK3	45.2556
CYTK1m	0.015107			CYTK3n	-3.38566
CYTK1n	38.8061			CYTK4	40.3129
CYTK2	69.8919			CYTK4n	8.26514
CYTK2n	12.7881			CYTK5	36.2634
CYTK3	-7.54533			CYTK5n	20.9042
CYTK3n	16.7121			CYTK6	6.44777
CYTK4	33.7508			CYTK6n	-5.91735
CYTK4n	13.7712			CYTK7	38.8965
CYTK5	14.1293			CYTK7n	-7.76923
CYTK5n	-31.5883			CYTK8	-22.5253
CYTK6	53.3552			CYTK8n	-7.00992
CYTK6n	14.0717			CYTK9	-58.7805
CYTK7	5.73769			CYTK9n	-19.6211
CYTK7n	-28.9805			DADA	0.0328726
CYTK8	-41.5065			DADAe	0.0336298
CYTK8n	-24.5845			DADNK	0.102709
CYTK9	-47.4332			DADNt4	-0.0336298
CYTK9n	45.9924			DAGK_hs	-19.8194
DADA	0.04604			DAGKn_hs	0.0884189
DADAe	0.0482085			DAG_HSter	0.128624
DADNK	0.143776			DAGt	-4.98468
DADNt4	-0.0482085			DALAOXx	0.0362403
DAGK_hs	-18.9935			DALAt2r	-152.274
DAGKn_hs	0.119784			DALAxt	0.0362403
DAG_HSter	0.219395			DASCBR	0.000811507
DAGt	-6.72796			DATPtn	0.00802586
DALAOXx	0.0576638			DCK1n	11.7745
DALAt2r	-177.631			DCK2n	-12.7251
DALAxt	0.0576638			DCMPDA	-1.06534
DASCBR	0.000626241			DCT	0.0296269
DATPtn	0.0106755			DCTPtn	0.94264
DCK1n	-31.8451			DCYTD	0.0968647
DCK2n	30.5235			DCYTDn	0.929086
DCMPDA	-1.48908			DESAT16_2	0.0555911
DCT	0.0372034			DESAT18_3	0.0514737
DCTPtn	1.30958			DESAT18_4	0.0496719
DCYTD	0.134193			DESAT18_5	0.0366191
DCYTDn	1.28986			DESAT18_6	0.0113777
DDPGAm	0.252574			DESAT18_7	0.011491
DESAT16_2	0.0777749			DESAT18_8	0.0130364
DESAT18_3	0.0864645			DESAT22_2p	0.0074539
DESAT18_4	0.0759799			DGAT	28.6253
DESAT18_5	0.0553801			DGK1	-0.0415726
DESAT18_6	0.0167854			DGK2m	0.0106713
DESAT18_7	0.0172713			DGNSKm	0.0106713
DESAT18_8	0.0160373			DGSNtm	0.0106713
DESAT22_2p	0.0116206			DGTPtn	0.0074713
DGAT	28.1272			DGULND	0.206947
DGK1	-0.0601355			DHCR241r	0.000171919
DGK2m	0.01533			DHCR242r	0.000183554
DGNSKm	0.01533			DHCR243r	0.000188457
DGSNtm	0.01533			DHCR71r	0.000188457
DGTPtn	0.00917401			DHCR72r	0.000428852
DGULND	0.258648			DHCRD1	0.045833
DHCR241r	0.000198233			DHCRD2	0.000302976
DHCR242r	0.0002067			DHEASULT	0.0317531
DHCR243r	0.000206828			DHFR	0.103106
DHCR71r	0.000206828			DHFtl	-0.126496
DHCR72r	0.000482298			DHFtm	0.0530257
DHCRD1	0.0608725			DHORD9	0.242711
DHCRD2	0.000362444			DHORTS	-0.242711
DHEASULT	0.0470721			DHPM1	0.0179741
DHFR	0.167214			DHPR	0.0145244
DHFtl	-0.177353			DHPR2	0.0156329
DHFtm	0.075016			DIDPtn	-36.6181
DHORD9	0.402707			DINt	0.0336298
DHORTS	-0.402707			DITPtn	36.6181
DHPM1	0.0233589			DKMPPD	0.0309552
DHPR	0.0196011			DMATTx	0.00126139
DHPR2	0.0172593			DMGDHm	0.0415961
DIDPtn	-30.2641			DMGtm	0.0415961
DINt	0.0482085			DMNONCRNCPT2	-253.062
DITPtn	30.2641			DM_Lcystin	0.0341031
DKMPPD	0.0485358			DM_Ser_Thr_ly_	0.00452541
DMATTx	0.00137526			DM_T_antigen(g)	-0.0512452
DMGDHm	0.0541281			DM_anth	0.023697
DMGtm	0.0541281			DM_atp_c_	0.0944816
DMNONCRNCPT2	-264.586			DM_core5_g_	0.00300303
DM_4hrpo	0.0600967			DM_core7_g_	0.00307253
DM_Lcystin	0.0228251			DM_core8_g_	0.00315894
DM_Ser_Thr_ly_	0.00590125			DM_datp(m)	0.0322917
DM_T_antigen(g)	-0.0715639			DM_datp(n)	0.00762031
DM_anth	0.01846			DM_dctp(m)	0.0827673
DM_atp_c_	0.131882			DM_dctp(n)	0.00934688
DM_core5_g_	0.00414679			DM_dem2emgacpail_prot_hs(r)	0.00555191
DM_core7_g_	0.00400717			DM_dgpi_prot_hs(r)	0.00537484
DM_core8_g_	0.00415123			DM_dgtp(m)	0.0218154
DM_datp(m)	0.0292482			DM_dgtp(n)	0.00716602
DM_datp(n)	0.010223			DM_dsT_antigen(g)	0.0127954
DM_dctp(m)	0.136169			DM_dttp(m)	0.0887661
DM_dctp(n)	0.0136179			DM_dttp(n)	0.00970082
DM_dem2emgacpail_prot_hs(r)	0.00897498			DM_ethamp(r)	0.0456021
DM_dgpi_prot_hs(r)	0.00806605			DM_gncore2(g)	0.00887567
DM_dgtp(m)	0.0233915			DM_gpi_sig(er)	0.050493
DM_dgtp(n)	0.00883149			DM_kdn(c)	0.0226832
DM_dsT_antigen(g)	0.0180669			DM_m(em)3gacpail_prot_hs(r)	0.020022
DM_dttp(m)	0.145931			DM_melanin(c)	0.0296269
DM_dttp(n)	0.0137284			DM_mem2emgacpail_prot_hs(r)	0.0144204
DM_ethamp(r)	0.0606224			DM_ncam	0.00286492
DM_fol	0.00296674			DM_pnto_R	0.000474269
DM_gncore2(g)	0.0140342			DM_sTn_antigen(g)	0.00328004
DM_gpi_sig(er)	0.0869171			DM_sprm(c)	0.010037
DM_kdn(c)	0.0300192			DNADDP	0.049015
DM_m(em)3gacpail_prot_hs(r)	0.0342223			DNADtn	-1.35617
DM_melanin(c)	0.0372034			DNDPt10m	261.059
DM_mem2emgacpail_prot_hs(r)	0.0278506			DNDPt11m	247.082
DM_ncam	0.0024487			DNDPt12m	0.00948353
DM_sTn_antigen(g)	0.00441309			DNDPt13m	0.00900054
DM_sprm(c)	0.020611			DNDPt14m	261.077
DNADDP	0.0696435			DNDPt15m	270.293
DNADtn	-1.90244			DNDPt16m	258.354
DNDPt10m	244.747			DNDPt17m	237.115
DNDPt11m	259.694			DNDPt18m	0.00844647
DNDPt12m	0.0131129			DNDPt19m	0.00879027
DNDPt13m	0.0126133			DNDPt1m	0.00914922
DNDPt14m	249.548			DNDPt20m	0.0092748
DNDPt15m	253.119			DNDPt21m	0.0086795
DNDPt16m	253.96			DNDPt22m	253.982
DNDPt17m	241.492			DNDPt23m	241.609
DNDPt18m	0.0131972			DNDPt24m	238.981
DNDPt19m	0.0130081			DNDPt25m	265.458
DNDPt1m	0.0131043			DNDPt26m	257.047
DNDPt20m	0.0132067			DNDPt27m	264.856
DNDPt21m	0.0131494			DNDPt28m	242.618
DNDPt22m	236.567			DNDPt29m	270.394
DNDPt23m	256.846			DNDPt2m	0.00932928
DNDPt24m	235.199			DNDPt30m	0.00886154
DNDPt25m	247.948			DNDPt31m	0.00892292
DNDPt26m	236.081			DNDPt32m	0.00920322
DNDPt27m	279.997			DNDPt33m	260.073
DNDPt28m	253.03			DNDPt34m	269.233
DNDPt29m	263.878			DNDPt35m	249.682
DNDPt2m	0.0137406			DNDPt36m	221.425
DNDPt30m	0.012888			DNDPt37m	27.7667
DNDPt31m	0.0137403			DNDPt38m	28.0033
DNDPt32m	0.01244			DNDPt39m	28.1822
DNDPt33m	258.614			DNDPt3m	27.4088
DNDPt34m	240.427			DNDPt40m	29.7425
DNDPt35m	265.179			DNDPt41m	28.3991
DNDPt36m	251.551			DNDPt42m	0.00925441
DNDPt37m	28.8964			DNDPt43m	0.00873538
DNDPt38m	27.2642			DNDPt44m	0.00901616
DNDPt39m	27.8996			DNDPt45m	0.00901379
DNDPt3m	27.1295			DNDPt46m	25.7267
DNDPt40m	28.1986			DNDPt47m	26.4788
DNDPt41m	29.0169			DNDPt48m	28.028
DNDPt42m	0.0128527			DNDPt49m	26.069
DNDPt43m	0.0135181			DNDPt4m	27.6257
DNDPt44m	0.0133183			DNDPt50m	26.5041
DNDPt45m	0.012604			DNDPt51m	26.9384
DNDPt46m	28.1815			DNDPt52m	28.4176
DNDPt47m	26.0501			DNDPt53m	28.3927
DNDPt48m	26.1046			DNDPt54m	27.367
DNDPt49m	25.4693			DNDPt55m	0.00881278
DNDPt4m	27.1217			DNDPt56m	0.00941785
DNDPt50m	26.1676			DNDPt57m	0.00916138
DNDPt51m	27.2141			DNDPt58m	0.00881355
DNDPt52m	27.8316			DNDPt59m	27.1709
DNDPt53m	27.4685			DNDPt5m	28.2568
DNDPt54m	27.651			DNDPt60m	28.1094
DNDPt55m	0.0126838			DNDPt61m	26.4378
DNDPt56m	0.0125931			DNDPt62m	27.0195
DNDPt57m	0.0126669			DNDPt63m	28.7961
DNDPt58m	0.0129336			DNDPt6m	26.1718
DNDPt59m	28.2673			DNDPt7m	26.2048
DNDPt5m	27.3523			DNDPt8m	259.019
DNDPt60m	27.2638			DNDPt9m	253.28
DNDPt61m	24.8656			DOLASNT_Ler	0.016788
DNDPt62m	27.222			DOLASNT_Uer	0.0174478
DNDPt63m	27.7071			DOLDPP_Ler	0.016788
DNDPt6m	27.3127			DOLDPP_Uer	0.0174478
DNDPt7m	29.9185			DOLGLCP_Lter	0.117102
DNDPt8m	271.347			DOLGLCP_Uter	0.119433
DNDPt9m	251.176			DOLGPP_Ler	0.0546586
DOLASNT_Ler	0.0238132			DOLGPP_Uer	0.0551141
DOLASNT_Uer	0.0237155			DOLICHOL_Lter	0.0765333
DOLDPP_Ler	0.0238132			DOLICHOL_Uter	0.0750914
DOLDPP_Uer	0.0237155			DOLK_L	0.0765333
DOLGLCP_Lter	0.163298			DOLK_U	0.0750914
DOLGLCP_Uter	0.162185			DOLMANP_Lter	0.163862
DOLGPP_Ler	0.074731			DOLMANP_Uter	0.165545
DOLGPP_Uer	0.0746828			DOLPGT1_Ler	0.016788
DOLICHOL_Lter	0.116078			DOLPGT1_Uer	0.0174478
DOLICHOL_Uter	0.110736			DOLPGT2_Ler	0.016788
DOLK_L	0.116078			DOLPGT2_Uer	0.0174478
DOLK_U	0.110736			DOLPGT3_Ler	0.016788
DOLMANP_Lter	0.262108			DOLPGT3_Uer	0.0174478
DOLMANP_Uter	0.260632			DOLPH_Ler	0.0765333
DOLPGT1_Ler	0.0238132			DOLPH_Uer	0.0750914
DOLPGT1_Uer	0.0237155			DOLPMT1_Ler	0.016788
DOLPGT2_Ler	0.0238132			DOLPMT1_Uer	0.0174478
DOLPGT2_Uer	0.0237155			DOLPMT2_Ler	0.016788
DOLPGT3_Ler	0.0238132			DOLPMT2_Uer	0.0174478
DOLPGT3_Uer	0.0237155			DOLPMT3_Ler	0.016788
DOLPH_Ler	0.116078			DOLPMT3_Uer	0.0174478
DOLPH_Uer	0.110736			DOLPMT4_Ler	0.016788
DOLPMT1_Ler	0.0238132			DOLPMT4_Uer	0.0174478
DOLPMT1_Uer	0.0237155			DOLPMT_L	0.163862
DOLPMT2_Ler	0.0238132			DOLPMT_U	0.165545
DOLPMT2_Uer	0.0237155			DOLP_Lter	0.207408
DOLPMT3_Ler	0.0238132			DOLP_Uter	0.212293
DOLPMT3_Uer	0.0237155			DOPACHRMISO	0.0148135
DOLPMT4_Ler	0.0238132			DOPAQNISO1	0.0296269
DOLPMT4_Uer	0.0237155			DOPAVESSEC	0.0504276
DOLPMT_L	0.262108			DOPAt4_2_r	-376.087
DOLPMT_U	0.260632			DOPAtu	376.271
DOLP_Lter	0.313722			DPCOAK	0.000209858
DOLP_Uter	0.315926			DPCOAPP	0.0489221
DOPACHRMISO	0.0186017			DPGM	0.0965279
DOPAQNISO1	0.0372034			DPGase	0.0965279
DOPAVESSEC	0.0679236			DPMVDx	0.00378416
DOPAt4_2_r	-366.692			DRBK	0.145646
DOPAtu	366.988			DRPA	0.145646
DPCOAPP	0.0691751			DSAT	0.0461429
DPGM	0.134589			DTDPtn	89.1117
DPGase	0.134589			DTMPK	0.103106
DPMVDx	0.00412577			DTTPtn	-89.0992
DRBK	0.196097			DUDPtn	0.0379314
DRPA	0.196097			DUMPtn	-0.0379314
DSAT	0.0612285			DURAD	-0.0179741
DTDPtn	30.2815			DURIK1	1.18104
DTMPK	0.167214			DURIK1m	0.122793
DTTPtn	-30.2629			DURIPP	0.0197797
DUDPtn	0.0551093			DURItn	-0.929086
DUMPtn	-0.0551093			DUTPDPm	0.0597825
DURAD	-0.0233589			DUTPDPn	0.0379314
DURIK1	1.65336			EBP1r	0.000446591
DURIK1m	0.171612			EBP2r	0.000171919
DURIPP	0.0144339			ECOAH12m	0.0871847
DURItn	-1.28986			ECOAH1m	-0.100135
DUTPDPm	0.0860347			ECOAH9m	0.03012
DUTPDPn	0.0551093			ELAIDCPT1	0.00405162
EBP1r	0.000492875			ELAIDCPT2	0.00405162
EBP2r	0.000198233			ELAIDCRNt	0.00405162
ECOAH12m	0.121783			ENGASE3ly	0.00952397
ECOAH1m	-0.107712			ENGASEly	0.0271317
ECOAH9m	0.058415			ENO	35.7854
EHGLAT2m	0.103827			ESTRADIOLGLCt	0.0994164
EHGLATm	0.115317			ESTRADIOLGLCt2	0.0994164
ELAIDCPT1	0.00660358			ESTRADIOLtr	431.65
ELAIDCPT2	0.00660358			ESTRONESt	-152.169
ELAIDCRNt	0.00660358			ESTRONESt2	152.169
ENGASE3ly	0.013097			ESTRONEtr	-431.65
ENGASEly	0.0375836			ESTSULT	0.0323159
ENO	54.4902			ETF	2.2593
ESTRADIOLGLCt	0.134964			ETFQO	2.2593
ESTRADIOLGLCt2	0.134964			ETHAK	0.51878
ESTRADIOLtr	418.132			ETHP	0.0969379
ESTRONESt	-158.431			EX_3mob(e)	0.158382
ESTRONESt2	158.431			EX_3mop(e)	0.312724
ESTRONEtr	-418.132			EX_4mop(e)	0.307024
ESTSULT	0.0438518			EX_5oxpro(e)	0.0935286
ETF	1.15816			EX_ala_L(e)	1.47286
ETFQO	1.15816			EX_anth(e)	-0.00930951
ETHAK	0.75934			EX_asp_L(e)	0.126672
ETHP	0.140317			EX_chol(e)	-0.00940002
EX_34hpp	0.128209			EX_cit(e)	0.177279
EX_3mob(e)	0.111453			EX_co2(e)	53.6997
EX_3mop(e)	0.226089			EX_cys_L(e)	-0.107732
EX_4HPRO(e)	-0.337853			EX_glc(e)	-19.265
EX_4mop(e)	0.24888			EX_gln_L(e)	-2.18832
EX_4pyrdx(e)	0.00117982			EX_glu_L(e)	0.101061
EX_5mta(e)	0.00916776			EX_gly(e)	0.0712556
EX_5oxpro(e)	0.101862			EX_h(e)	124.979
EX_ala_L(e)	3.83324			EX_h2o(e)	-87.6596
EX_anth(e)	-0.00909175			EX_hco3(e)	-50.0844
EX_asn_L(e)	0.0490298			EX_his_L(e)	-0.12291
EX_chol(e)	-0.0329295			EX_ile_L(e)	-0.367186
EX_cit(e)	0.169538			EX_lac_L(e)	37.3342
EX_co2(e)	53.7876			EX_leu_L(e)	-0.361844
EX_cys_L(e)	-0.0854524			EX_lys_L(e)	-0.111223
EX_fol(e)	-0.00296674			EX_mal_L(e)	0.119843
EX_glc(e)	-29.1955			EX_met_L(e)	-0.00473058
EX_gln_L(e)	-4.80681			EX_nh4(e)	1.82646
EX_glu_L(e)	0.10925			EX_o2(e)	-2.33071
EX_gly(e)	0.112321			EX_orn(e)	0.178306
EX_glyb(e)	0.033194			EX_phe_L(e)	-0.0248316
EX_h(e)	145.319			EX_pi(e)	-1.2168
EX_h2o(e)	-87.1845			EX_pnto_R(e)	-0.000818312
EX_hco3(e)	-50.6898			EX_pyr(e)	-2.19268
EX_his_L(e)	-0.151282			EX_so4(e)	0.0281154
EX_ile_L(e)	-0.332796			EX_thr_L(e)	-0.00966683
EX_lac_L(e)	52.2925			EX_trp_L(e)	-0.0251418
EX_leu_L(e)	-0.333125			EX_tyr_L(e)	-0.0259201
EX_lys_L(e)	-0.119751			EX_val_L(e)	-0.291422
EX_mal_L(e)	0.16134			F1Atg	0.0339295
EX_met_L(e)	-0.0144996			F1PGT	0.0368206
EX_nh4(e)	3.89722			F6Tg	0.0368206
EX_o2(e)	-2.3248			FACOAL160i	0.0870126
EX_orn(e)	0.369798			FACOAL191	0.0502146
EX_phe_L(e)	-0.0327731			FACOAL204	-268.566
EX_pi(e)	-1.76846			FACOAL204i	268.566
EX_pro_L(e)	-0.300529			FACOAL226	-277.889
EX_pydxn(e)	-0.00117982			FACOAL226i	277.889
EX_pyr(e)	-1.34308			FADDP	0.0501077
EX_so4(e)	0.0317257			FADH2tru	0.000630693
EX_succ(e)	3.66098			FADtru	0.000630693
EX_thr_L(e)	-0.0105395			FAEL204	0.00531094
EX_trp_L(e)	-0.023344			FAEL205	0.0074539
EX_tyr_L(e)	-0.16766			FALDH	0.0415961
EX_uri(e)	0.0161612			FALDtly	0.0298783
EX_val_L(e)	-0.285996			FALDtm	0.0415961
F1Atg	0.0533903			FAOXC140	0.00560239
F1PGT	0.0511611			FAOXC160	0.0198402
F6Tg	0.0511611			FAOXC16080m	0.0194189
FACOAL160i	0.131187			FAOXC16080x	0.00229299
FACOAL191	0.069612			FAOXC161802m	0.00500831
FACOAL204	-265.056			FAOXC16180m	0.00394392
FACOAL204i	265.056			FAOXC180	0.00569632
FACOAL226	-261.089			FAOXC180x	0.00886788
FACOAL226i	261.089			FAOXC1811601m	0.00405162
FADDP	0.0698745			FAOXC1811602m	0.00394142
FADH2tru	0.000687628			FAOXC1811603m	0.00370374
FADtru	0.000687628			FAOXC18280m	0.00444919
FAEL204	0.00708644			FAOXC2242046x	0.00531094
FAEL205	0.0116206			FAOXC226205x	0.0074539
FALDH	0.0541281			FAOXC80	0.0718573
FALDtly	0.0424191			FAS100COA	0.221312
FALDtm	0.0541281			FAS120COA	0.221312
FAOXC140	0.0103299			FAS140COA	0.221312
FAOXC160	0.0360222			FAS160COA	0.0336081
FAOXC16080m	0.0371819			FAS180COA	0.212462
FAOXC16080x	0.00320304			FAS80COA_L	0.233794
FAOXC161802m	0.00913846			FATP1t	264.895
FAOXC16180m	0.00748288			FATP2t	273.42
FAOXC180	0.0103836			FATP3t	229.256
FAOXC180x	0.0118177			FATP4t	270.956
FAOXC1811601m	0.00660358			FATP5t	277.234
FAOXC1811602m	0.00661471			FATP6t	271.092
FAOXC1811603m	0.00649543			FATP7t	296.375
FAOXC18280m	0.00731641			FATP8t	252.413
FAOXC2242046x	0.00708644			FATP9t	249.39
FAOXC226205x	0.0116206			FBA	12.8978
FAOXC80	0.12732			FBA2	5.44899
FAS100COA	0.375315			FBA4	0.0290092
FAS120COA	0.375315			FBP	0.0978446
FAS140COA	0.375315			FBP26	0.098116
FAS160COA	0.0671788			FDH	0.0323929
FAS180COA	0.346706			FK	0.0368206
FAS80COA_L	0.398005			FKYNH	0.0247431
FATP1t	254.712			FMNAT	0.0501077
FATP2t	277.104			FORt2m	-0.0326393
FATP3t	267.614			FORtr	-0.000630693
FATP4t	263.306			FPGS	0.0412452
FATP5t	272.704			FPGS2	0.0454178
FATP6t	251.29			FPGS2m	0.0509636
FATP7t	259.881			FPGS3	0.02931
FATP8t	289.439			FPGS3m	0.0159285
FATP9t	260.327			FPGS4	0.0636612
FBA	18.8001			FPGS4m	0.0530257
FBA2	9.03032			FPGS5	0.0298549
FBA4	0.0380128			FPGS5m	0.0530257
FBP	0.136463			FPGS6	0.0259354
FBP26	0.138096			FPGS6m	0.0162557
FDH	0.0334022			FPGS7	0.0412517
FK	0.0511611			FPGS7m	0.102924
FKYNH	0.022893			FPGS8	0.0444723
FMNAT	0.0698745			FPGS8m	0.050829
FOLt2	0.00296674			FPGS9	0.0296853
FORt2m	-0.0365121			FPGS9m	0.0161464
FORtr	-0.000687628			FPGSm	0.103922
FPGS	0.0564926			FRDPtr	0.00126139
FPGS2	0.0626864			FRUt1r	258.866
FPGS2m	0.0726459			FRUt4	-258.866
FPGS3	0.0423493			FTCD	0.119059
FPGS3m	0.022867			FTHFDH	0.255034
FPGS4	0.0890612			FTHFL	0.0224801
FPGS4m	0.075016			FTHFLm	0.0326393
FPGS5	0.0410909			FUCASE2ly	0.00952397
FPGS5m	0.075016			FUCASEly	0.0271317
FPGS6	0.0358407			FUCtly	0.0368206
FPGS6m	0.0230894			FUM	67.405
FPGS7	0.0575965			FUMAC	0.00867768
FPGS7m	0.144411			FUMSO3tm	15.4824
FPGS8	0.0618152			FUMSO4tm	42.7836
FPGS8m	0.0714337			FUMTSULtm	71.0395
FPGS9	0.0428391			FUMm	-65.6
FPGS9m	0.0221821			FUMtm	-137.488
FPGSm	0.146729			G12MT1_L	0.016788
FRDPtr	0.00137526			G12MT1_U	0.0174478
FRUt1r	289.892			G12MT2_L	0.016788
FRUt4	-289.892			G12MT2_U	0.0174478
FTCD	0.146924			G13MT_L	0.016788
FTHFDH	0.109744			G13MT_U	0.0174478
FTHFL	0.0403824			G14T10g	0.00952397
FTHFLm	0.0365121			G14T11g	0.00952397
FUCASE2ly	0.013097			G14T12g	0.00952397
FUCASEly	0.0375836			G14T13g	0.00952397
FUCtly	0.0511611			G14T14g	0.00952397
FUM	13.5849			G14T15g	0.00952397
FUMAC	0.00977453			G14T16g	0.00952397
FUMSO3tm	47.5547			G14T17g	0.00952397
FUMSO4tm	45.468			G14T18g	0.0059384
FUMTSULtm	108.572			G14T19g	0.0059384
FUMm	-13.7062			G14T20g	0.0059384
FUMtm	-147.362			G14T21g	0.0059384
G12MT1_L	0.0238132			G14T2g	0.0268566
G12MT1_U	0.0237155			G14T3g	0.0268566
G12MT2_L	0.0238132			G14T4g	0.0268566
G12MT2_U	0.0237155			G14T5g	0.0268566
G13MT_L	0.0238132			G14T6g	0.00952397
G13MT_U	0.0237155			G14T7g	0.00952397
G14T10g	0.013097			G14T8g	0.00952397
G14T11g	0.013097			G14T9g	0.00952397
G14T12g	0.013097			G14Tg	0.0368206
G14T13g	0.013097			G16MT_L	0.016788
G14T14g	0.013097			G16MT_U	0.0174478
G14T15g	0.013097			G3PD1	-0.12835
G14T16g	0.013097			G3PD2m	0.0679905
G14T17g	0.013097			G5SADrm	0.13468
G14T18g	0.00803959			G5SDym	0.501768
G14T19g	0.00803959			G6PDA	0.884481
G14T20g	0.00803959			G6PDH1er	197.293
G14T21g	0.00803959			G6PDH1rer	-116.552
G14T2g	0.0362344			G6PDH2r	0.124681
G14T3g	0.0362344			G6PDH2rer	-116.163
G14T4g	0.0362344			G6PPer	0.0988824
G14T5g	0.0362344			G6Pter	0.0988824
G14T6g	0.013097			GABAVESSEC	0.0971914
G14T7g	0.013097			GACPAILter	0.050493
G14T8g	0.013097			GAL3ST11	0.0135747
G14T9g	0.013097			GALASE10ly	0.00952397
G14Tg	0.0511611			GALASE11ly	0.00952397
G16MT_L	0.0238132			GALASE12ly	0.00952397
G16MT_U	0.0237155			GALASE13ly	0.00952397
G3PD1	-0.28906			GALASE14ly	0.00952397
G3PD2m	0.191426			GALASE15ly	0.00952397
G5SADrm	-0.0578073			GALASE16ly	0.0268566
G5SDym	0.557626			GALASE17ly	0.0339925
G6PDA	2.6643			GALASE18ly	0.0339925
G6PDH1er	192.392			GALASE19ly	0.0697823
G6PDH1rer	-99.796			GALASE1ly	0.0271317
G6PDH2r	0.108571			GALASE20ly	0.0059384
G6PDH2rer	-130.254			GALASE3ly	0.00952397
G6PPer	0.137955			GALASE4ly	0.00952397
G6Pter	0.137955			GALASE5ly	0.00952397
GABAVESSEC	0.133239			GALASE6ly	0.00952397
GACPAILter	0.0869171			GALASE7ly	0.00952397
GAL3ST11	0.0178804			GALASE8ly	0.00952397
GALASE10ly	0.013097			GALASE9ly	0.00952397
GALASE11ly	0.013097			GALGLUSIDEtg	-0.0097841
GALASE12ly	0.013097			GALGLUSIDEtl	0.0097841
GALASE13ly	0.013097			GALK	0.466978
GALASE14ly	0.013097			GALNTg	0.0634741
GALASE15ly	0.013097			GALSIDEtg	0.0135747
GALASE16ly	0.0362344			GALSIDEtl	-0.0135747
GALASE17ly	0.0459226			GALT	26.8722
GALASE18ly	0.0459226			GALU	-25.728
GALASE19ly	0.101545			GALt1r	339.556
GALASE1ly	0.0375836			GALt2_2	-265.276
GALASE20ly	0.00803959			GALt4	142.416
GALASE3ly	0.013097			GALt4_2	-222.354
GALASE4ly	0.013097			GALtly	0.421721
GALASE5ly	0.013097			GAPD	36.5033
GALASE6ly	0.013097			GARFT	0.0980353
GALASE7ly	0.013097			GASNASE3ly	0.00952397
GALASE8ly	0.013097			GASNASEly	0.0271317
GALASE9ly	0.013097			GBA	0.0333168
GALGLUSIDEtg	-0.0134071			GBAl	0.0097841
GALGLUSIDEtl	0.0134071			GCALDD	0.0779019
GALK	0.646693			GCC2am	0.0588861
GALNTg	0.0930421			GCC2bim	0.0588861
GALSIDEtg	0.0178804			GCC2cm	0.0588861
GALSIDEtl	-0.0178804			GCCam	0.0625439
GALT	20.6688			GCCbim	0.0625439
GALU	-19.0711			GCCcm	0.0625439
GALt1r	342.893			GCHOLAt	-209.122
GALt2_2	-259.32			GCHOLAt2	102.301
GALt4	123.954			GCHOLAt3	0.0982533
GALt4_2	-232.751			GCHOLAte	55.345
GALtly	0.582857			GDPFUCtg	0.0368206
GAPD	55.3122			GDPtg	-0.0368206
GARFT	0.117669			GF6PTA	1.00848
GASNASE3ly	0.013097			GGH_10FTHF5GLUl	0.155619
GASNASEly	0.0375836			GGH_10FTHF6GLUl	0.104806
GBA	0.0465092			GGH_10FTHF7GLUl	0.0533495
GBAl	0.0134071			GGH_5DHFl	0.126496
GCALDD	0.0904055			GGH_5THFl	0.15661
GCC2am	0.105035			GGH_6DHFl	0.0926006
GCC2bim	0.105035			GGH_6THFl	0.105857
GCC2cm	0.105035			GGH_7DHFl	0.0495669
GCCam	0.100324			GGH_7THFl	0.0528166
GCCbim	0.100324			GGLUCT	0.161493
GCCcm	0.100324			GGNG	0.00537442
GCHOLAt	-180.917			GHMT2r	0.284323
GCHOLAt2	104.883			GK1	0.207161
GCHOLAt3	0.138502			GLACter	-99.2425
GCHOLAte	14.2179			GLB1	0.0097841
GDPFUCtg	0.0511611			GLBRAN	0.00537442
GDPtg	-0.0511611			GLCAASE8ly	0.0503553
GF6PTA	2.85807			GLCAASE9ly	0.0503553
GGH_10FTHF5GLUl	0.218627			GLCMter	156.456
GGH_10FTHF6GLUl	0.14646			GLCNACPT_L	0.016788
GGH_10FTHF7GLUl	0.0759206			GLCNACPT_U	0.0174478
GGH_5DHFl	0.177353			GLCNACT_L	0.016788
GGH_5THFl	0.218477			GLCNACT_U	0.0174478
GGH_6DHFl	0.129732			GLCURter	0.206947
GGH_6THFl	0.148658			GLCURtly	-0.100711
GGH_7DHFl	0.0696153			GLCt1r	341.608
GGH_7THFl	0.0761971			GLCt2_2	-184.914
GGLUCT	0.197266			GLCt2r	133.487
GGNG	0.00735995			GLCt4	147.139
GHMT2r	0.187086			GLCt4_2	-198.014
GK1	0.277882			GLCter	156.055
GLACter	-103.414			GLCtg	0.0327894
GLB1	0.0134071			GLCtly	0.0097841
GLBRAN	0.00735995			GLDBRAN	0.00537442
GLCAASE8ly	0.0640584			GLGNS1	0.00537442
GLCAASE9ly	0.0640584			GLNALANaEx	147.142
GLCMter	145.347			GLNASNNaEx	183.35
GLCNACPT_L	0.0238132			GLNCYSNaEx	171.981
GLCNACPT_U	0.0237155			GLNLASEer	-99.2425
GLCNACT_L	0.0238132			GLNS	0.101723
GLCNACT_U	0.0237155			GLNSERNaEx	190.709
GLCURter	0.258648			GLNTHRNaEx	173.696
GLCURtly	-0.128117			GLNt4	181.304
GLCt1r	354.688			GLNtN1	-201.939
GLCt2_2	-202.242			GLNtm	0.392896
GLCt2r	175.982			GLPASE1	0.00537442
GLCt4	143.75			GLPASE2	0.00537442
GLCt4_2	-230.753			GLRASE	-99.2425
GLCter	144.788			GLU5Km	0.501768
GLCtg	0.0453306			GLUCYS	0.161493
GLCtly	0.0134071			GLUDC	0.0944404
GLDBRAN	0.00735995			GLUDxm	-176.555
GLGNS1	0.00735995			GLUDym	175.89
GLNALANaEx	166.58			GLUNm	0.392896
GLNASNNaEx	189.506			GLUPRT	0.0980353
GLNCYSNaEx	176.659			GLUTCOADHm	0.100135
GLNLASEer	-103.414			GLUVESSEC	0.238808
GLNS	0.135374			GLUt2m	376.779
GLNSERNaEx	191.17			GLUt6	0.0977335
GLNTHRNaEx	166.304			GLUt7l	2.33321
GLNt4	190.062			GLXtp	-0.0363373
GLNtN1	-220.522			GLYATm	0.0386151
GLNtm	0.690494			GLYBtm	0.0415961
GLPASE1	0.00735995			GLYCK2	0.0689238
GLPASE2	0.00735995			GLYCLTDy	0.0363373
GLRASE	-103.414			GLYCLTtp	0.127957
GLU5Km	0.557626			GLYCTO1p	0.127957
GLUCYS	0.197266			GLYCt	-8.01999
GLUDC	0.135447			GLYK	19.5301
GLUDxm	-198.246			GLYOX	0.0703242
GLUDym	197.075			GLYOp	0.0274739
GLUNm	0.690494			GLYVESSEC	0.0964744
GLUPRT	0.117669			GLYt2r	-186.924
GLUTCOADHm	0.107712			GLYt4	214.513
GLUVESSEC	0.29534			GLYt7_211_r	-314.103
GLUt2m	388.372			GLYt7_311_r	-383.736
GLUt6	0.136193			GLYtm	0.110909
GLUt7l	3.26687			GLYtp	-0.0779019
GLXtm	-0.252574			GMPR	0.0492759
GLXtp	0.174813			GMPS2	0.0935146
GLYATm	0.0533889			GMPtg	0.0368206
GLYBt4_2_r	-0.033194			GMPtn	-0.0501897
GLYBtm	0.0950696			GND	0.124681
GLYCK2	0.351925			GNMT	0.0306117
GLYCLTDy	0.0573312			GPAM_hs	19.9576
GLYCLTtp	0.16883			GPDDA1	0.340804
GLYCTO1p	0.16883			GPIAT	0.050493
GLYCt	-7.89179			GPIDA2er	0.00555191
GLYK	18.6125			GPIDAer	0.00537484
GLYOX	0.100295			GPIMTer_L	0.0245078
GLYOp	0.0400057			GPIMTer_U	0.0246549
GLYVESSEC	0.135871			GRTTx	0.00126139
GLYt2r	-204.97			GSNt	-271.549
GLYt4	218.286			GSNt4	135.636
GLYt7_211_r	-299.563			GSNt5	88.3633
GLYt7_311_r	-390.101			GTHDH	0.0012158
GLYtm	0.183593			GTHO	0.0248631
GLYtp	-0.347903			GTHOm	0.0238531
GMPR	0.0684251			GTHP	0.068314
GMPS2	0.117012			GTHPm	0.0238531
GMPtg	0.0511611			GTHS	0.161493
GMPtn	-0.070306			GTMLTe	0.161493
GND	0.108571			GUACYC	0.121392
GNMT	0.0521187			GUAPRT	0.0952325
GPAM_hs	19.2176			GULLACter	99.2425
GPDDA1	0.470648			GULN3D	0.206947
GPIAT	0.0869171			GULNDer	-99.0243
GPIDA2er	0.00897498			GULNter	0.206947
GPIDAer	0.00806605			GUR1PP	0.028104
GPIMTer_L	0.0423948			GluForTx	0.119059
GPIMTer_U	0.0420672			H2CO3D	-47.8694
GRTTx	0.00137526			H2CO3D2	47.8694
GSNt	-287.634			H2CO3Dm	0.799723
GSNt4	146.216			H2ETer	0.0143091
GSNt5	88.9786			H2MTer_L	0.0164727
GTHDH	0.000973309			H2MTer_U	0.0159212
GTHO	0.0520644			H2O2syn	0.0364953
GTHOm	0.0322529			H2O2t	0.00134773
GTHP	0.0877766			H2O2tly	0.0298783
GTHPm	0.0322529			H2O2tm	0.216014
GTHS	0.197266			H2O2tn	-0.00113247
GTMLTe	0.197266			H2O2tp	-0.225569
GUACYC	0.169945			H2Ot	-20.8513
GUAPRT	0.13498			H2Oter	2.41202
GULLACter	103.414			H2Otg	1.29788
GULN3D	0.258648			H2Otly	3.91216
GULNDer	-103.132			H2Otm	-67.5184
GULNter	0.258648			H2Otn	-6.20137
GUR1PP	0.0334205			H2Otp	-0.0180203
GluForTx	0.146924			H3ETer	0.00791687
H2CO3D	-46.9572			H3MTer_L	0.011225
H2CO3D2	46.9572			H3MTer_U	0.0111004
H2CO3Dm	2.09305			H4ET3er	0.0147533
H2ETer	0.0251772			H4ETer	0.00801768
H2MTer_L	0.0289393			H5MTer_L	0.00608541
H2MTer_U	0.0262335			H5MTer_U	0.00593562
H2O2syn	0.0577927			H6ET3er	0.0216677
H2O2t	0.000873907			H6MTer_L	0.00482245
H2O2tly	0.0424191			H6MTer_U	0.00483424
H2O2tm	0.302832			H6_ET2er	0.00520729
H2O2tn	-0.000868501			H6_ETer	0.00771247
H2O2tp	-0.307008			H7ET2er	0.00969633
H2Ot	44.6196			H7MTer_L	0.00496462
H2Oter	3.40135			H7MTer_U	0.00506068
H2Otg	1.81011			H7_ETer	0.00520729
H2Otly	5.43009			H7_TAer	0.00555191
H2Otm	-9.42559			H8MTer_L	0.00414639
H2Otn	-8.87074			H8MTer_U	0.00385076
H2Otp	0.00366545			H8TAer	0.00537484
H3ETer	0.0140463			HACD1m	-0.100135
H3MTer_L	0.018688			HACD9m	0.03012
H3MTer_U	0.0189938			HAS1	0.0503553
H4ET3er	0.0249207			HAS2	0.0503553
H4ETer	0.0134546			HAtly	0.0503553
H5MTer_L	0.0103256			HCO3_CLt	108.956
H5MTer_U	0.0105598			HCO3_NAt	-177.985
H6ET3er	0.0375419			HDCAter	0.0605925
H6MTer_L	0.00842657			HDCAtr	264.895
H6MTer_U	0.00893317			HDD2COAtx	-0.0868079
H6_ET2er	0.00864469			HEX1	6.21716
H6_ETer	0.0131691			HEX4	0.331385
H7ET2er	0.016574			HEX7	5.88131
H7MTer_L	0.00899822			HGNTOR	0.00867768
H7MTer_U	0.00920906			HIBDm	0.0871847
H7_ETer	0.00864469			HISD	0.119059
H7_TAer	0.00897498			HISTAVESSEC	0.0482266
H8MTer_L	0.00699577			HISTAtu	0.14468
H8MTer_U	0.00717442			HISt4	118.114
H8TAer	0.00806605			HIStN1	-364.682
HACD1m	-0.107712			HIStiDF	187.564
HACD9m	0.058415			HKYNH	0.00966694
HAS1	0.0640584			HKt	0.100236
HAS2	0.0640584			HMGCOARx	0.00378416
HAtly	0.0640584			HMGCOASi	0.0535546
HCO3_CLt	91.7966			HMGCOASim	0.540083
HCO3_NAt	-171.306			HMGCOAtm	-0.384217
HDCAter	0.0837744			HMGCOAtx	0.461056
HDCAtr	254.712			HMGLm	0.129862
HDD2COAtx	-0.0962106			HMGLx	0.457284
HEX1	9.83497			HPYRDC	0.0358376
HEX4	0.46045			HPYRRy	0.0689238
HEX7	7.66472			HPYRtp	-0.118909
HGNTOR	0.00977453			HSD11B1r	-53.926
HIBDm	0.121783			HSD11B2r	53.926
HISD	0.146924			HSD17B1	-431.65
HISTAVESSEC	0.0679519			HSD17B7r	196.933
HISTAtu	0.203856			HSD17B8r	201.23
HISt4	132.624			HSD17B9r	0.0262603
HIStN1	-381.044			HSD3A1r	31.1795
HIStiDF	199.906			HSD3A2r	-31.1485
HKYNH	0.0116139			HSD3B2r	0.0104167
HKt	0.137472			HSD3B3r	0.0112468
HMGCOARx	0.00412577			HXPRT	0.247174
HMGCOASi	0.0741792			HYPOE	0.0995806
HMGCOASim	0.758887			Htg	2.44754
HMGCOAtm	-0.551593			Htm	0.493657
HMGCOAtx	0.657864			Htr	298.981
HMGLm	0.180884			Htx	-0.0380426
HMGLx	0.653644			ICDHxm	186.858
HPROxm	0.252574			ICDHy	0.162774
HPYRDC	0.0375319			ICDHyrm	-187.695
HPYRRy	0.351925			IDPtn	-69.9511
HPYRtp	-0.402426			ILETA	100.431
HSD11B1r	-45.1704			ILETAm	-100.039
HSD11B2r	45.1704			ILEt4	184.075
HSD17B1	-418.132			ILEt5m	-100.039
HSD17B7r	185.716			ILEtec	-183.633
HSD17B8r	192.949			IMPC	-0.0980353
HSD17B9r	0.0384419			IMPD	0.0935146
HSD3A1r	40.6141			INOSTO	0.0128569
HSD3A2r	-40.5656			INSTt2r	123.906
HSD3B2r	0.0166066			INSTt4	86.9502
HSD3B3r	0.0153359			INSTt4_2	-220.86
HXPRT	0.348442			INSt	-284.431
HYPOE	0.133858			INSt4	132.17
Htg	3.40404			INSt5	104.594
Htm	0.679784			IPDDIx	0.00126139
Htr	275.572			ITCOAL1m	-19.6885
Htx	-0.0494232			ITCOALm	19.6885
ICDHxm	191.844			ITPtn	69.9511
ICDHy	0.224544			IZPN	0.119059
ICDHyrm	-193.667			It	368.719
IDPtn	-29.7765			KAS8	0.0203924
ILETA	96.4967			KCC2t	-112.408
ILETAm	-96.1125			KCCt	-141.128
ILEt4	175.431			KDNH	0.0226832
ILEt5m	-96.1125			KHK	5.44899
ILEtec	-175.067			KHK2	0.0290092
IMPC	-0.117669			KSII_CORE2t	0.0268566
IMPD	0.117012			KSII_CORE2tly	0.0268566
INOSTO	0.0173011			KSII_CORE4t	0.0059384
INSTt2r	56.0926			KSII_CORE4tly	0.0059384
INSTt4	149.806			KSIt	0.00952397
INSTt4_2	-213.169			KSItly	0.00952397
INSt	-275.815			KYN	0.0143413
INSt4	143.795			KYN3OX	0.00966694
INSt5	85.6542			LACZe	0.0327894
IPDDIx	0.00137526			LALDD	338.276
ITCOAL1m	-10.7882			LALDO	-212.07
ITCOALm	10.7882			LALDO2	131.576
ITPtn	29.7765			LALDO2x	199.948
IZPN	0.146924			LCADi	0.0730154
It	364.599			LCADi_D	0.071655
KAS8	0.0368124			LCTStg	0.0327894
KCC2t	-87.6396			LDH_D	0.170219
KCCt	-109.099			LDH_L	-37.3093
KDNH	0.0300192			LEUTA	89.6273
KHK	9.03032			LEUTAm	-89.2189
KHK2	0.0380128			LEUt4	178.586
KSII_CORE2t	0.0362344			LEUt5m	-89.2189
KSII_CORE2tly	0.0362344			LEUtec	-4.06386
KSII_CORE4t	0.00803959			LGNCt	252.413
KSII_CORE4tly	0.00803959			LGTHL	212.153
KSIt	0.013097			LNELDCCPT1	0.00444919
KSItly	0.013097			LNELDCCPT2	0.00444919
KYN	0.00757682			LNELDCCRNt	0.00444919
KYN3OX	0.0116139			LNS14DMr	0.000630693
LACZe	0.0453306			LNSTLSr	0.000630693
LALDD	345.473			LPASE	0.340804
LALDO	-207.462			LPCHOLt	0.0353507
LALDO2	144.42			LPCOXp	0.0295471
LALDO2x	193.567			LPS	10.7402
LCADi	0.0998407			LPS2	20.0041
LCADi_D	0.0999197			LPS2e	19.8168
LCTStg	0.0453306			LPS3	8.19113
LDH_D	0.240825			LPS3e	8.01999
LDH_L	-52.3225			LPSe	13.0272
LEUTA	101.863			LRAT	0.0541752
LEUTAm	-101.527			LRAT1	0.0556742
LEUt4	169.585			LRAT2	0.0542565
LEUt5m	-101.527			LSTO1r	0.000188457
LEUtec	6.37994			LSTO2r	0.000428852
LGNCt	289.439			LYSOXp	0.0295471
LGTHL	207.599			LYSt4	127.325
LNELDCCPT1	0.00731641			LYStiDF	199.11
LNELDCCPT2	0.00731641			LYStip	0.0295471
LNELDCCRNt	0.00731641			LYStm	0.0575018
LNS14DMr	0.000687628			LYStn	-0.050374
LNSTLSr	0.000687628			L_LACDcm	0.053105
LPASE	0.470648			L_LACt2r	-33.6363
LPCHOLt	0.046976			L_LACt4r	-3.70389
LPCOXp	0.0404566			M1316Mg	0.0368206
LPS	11.6662			M13N2Tg	0.0368206
LPS2	19.8686			M16NTg	0.0368206
LPS2e	20.5632			M4ATAer	0.020022
LPS3	7.70008			M4BET2er	0.00881405
LPS3e	7.89179			M4BTAer	0.0144204
LPSe	11.989			M4CET3er	0.0116747
LRAT	0.0744482			M4MPDOL_Lter	0.0016788
LRAT1	0.0761213			M4MPDOL_Uter	0.00174478
LRAT2	0.0749292			M7MASNBterg	0.0175179
LSTO1r	0.000206828			M8MASNterg	0.0173375
LSTO2r	0.000482298			MACACI	0.00867768
LYSOXp	0.0404566			MAGt	10.0505
LYSt4	130.732			MALSO3tm	-15.4586
LYStiDF	206.189			MALSO4tm	-42.7836
LYStip	0.0404566			MALTSULtm	-71.0395
LYStm	0.0496619			MAL_Lte	-0.119843
LYStn	-0.0691617			MALtm	-231.322
L_LACDcm	0.119644			MAN1PT2	0.522023
L_LACt2r	-22.1418			MAN6PI	-0.217621
L_LACt4r	-29.9751			MANt1r	301.613
M1316Mg	0.0511611			MANt4	-301.613
M13N2Tg	0.0511611			MANter	0.0175179
M16NTg	0.0511611			MANtg	0.202127
M4ATAer	0.0342223			MANtly	0.110462
M4BET2er	0.0138081			MCCCrm	0.0253475
M4BTAer	0.0278506			MCD	0.0975237
M4CET3er	0.0206935			MCDm	0.122618
M4MPDOL_Lter	0.00238132			MDH	3.18588
M4MPDOL_Uter	0.00237155			MDHm	-2.3029
M7MASNBterg	0.0246196			MDRPD	0.0309552
M8MASNterg	0.024047			ME1m	0.22183
MACACI	0.00977453			ME2	0.115932
MAGt	10.5658			ME2m	0.221258
MALSO3tm	-47.536			MECOALm	-5.76529
MALSO4tm	-45.468			MECOAS1m	5.76529
MALTSULtm	-108.572			MEOHtly	0.0298783
MAL_Lte	-0.16134			METAT	0.186208
MALtm	-225.984			METLEUex	179.952
MAN1PT2	0.790044			METS	0.107432
MAN6PI	-0.365367			METt4	102.366
MANt1r	276.697			METtec	-331.749
MANt4	-276.697			MEVK1x	0.00378416
MANter	0.0246196			MG1er	0.0368206
MANtg	0.280961			MG2er	0.0368206
MANtly	0.153483			MG3er	0.0368206
MCCCrm	0.0399454			MGCHrm	0.0253475
MCD	0.13533			MGSA	0.117797
MCDm	0.170817			MGSA2	0.117165
MDH	2.93212			MI1345PP	0.0496522
MDHm	-3.8542			MI134P4P	0.0206633
MDRPD	0.0485358			MI134PP	0.0203155
ME1m	0.175169			MI13PP	0.0206633
ME2	0.111289			MI145PK	0.0496522
ME2m	0.178057			MI145PP	0.0349876
MECOALm	26.0007			MI14P4P	0.0629149
MECOAS1m	-26.0007			MI14PP	0.0650386
MEOHtly	0.0424191			MI14Ptn	-0.0415872
METAT	0.348342			MI1PP	0.25868
METLEUex	188.516			MI1PS	0.0664663
METS	0.222373			MI1P_Dtn	-0.0323556
METt4	107.439			MI34PP	0.0203155
METtec	-342.923			MI3PP	0.0203155
MEVK1x	0.00412577			MI4PP	0.0650386
MG1er	0.0511611			MM5ag	0.0173375
MG2er	0.0511611			MM5bg	0.0112073
MG3er	0.0511611			MM5cg	0.00440695
MGCHrm	0.0399454			MM6B1ag	0.00445469
MGSA	0.164617			MM6B1bg	0.00483351
MGSA2	0.17017			MM6B2g	0.00440695
MI1345PP	0.0702426			MM6ag	0.0045491
MI134P4P	0.0284152			MM6bg	0.0108347
MI134PP	0.0296093			MM7Ag	0.0045491
MI13PP	0.0284152			MM7B1g	0.00445469
MI145PK	0.0702426			MM7B2g	0.0111808
MI145PP	0.0471497			MM7Cag	0.0044634
MI14P4P	0.0927431			MM7Cbg	0.0044604
MI14PP	0.0847445			MM8Ag	0.0109482
MI14Ptn	-0.054673			MM8Ber	0.0175179
MI1PP	0.377798			MM8Cg	0.0044604
MI1PS	0.107764			MMCDm	0.122863
MI1P_Dtn	-0.0458442			MMEm	-0.0659498
MI34PP	0.0296093			MMMm	0.131975
MI3PP	0.0296093			MMSAD1m	0.0235631
MI4PP	0.0847445			MMSAD3m	0.130529
MM5ag	0.024047			MMTSADm	0.0492068
MM5bg	0.0155524			MOGAT	21.258
MM5cg	0.00651989			MTAP	0.0309552
MM6B1ag	0.00634415			MTHFC	0.178101
MM6B1bg	0.00645363			MTHFCm	0.231153
MM6B2g	0.00651989			MTHFD	238.739
MM6ag	0.00644396			MTHFD2	-238.675
MM6bg	0.0149738			MTHFD2m	-210.218
MM7Ag	0.00644396			MTHFDm	210.457
MM7B1g	0.00634415			MTHFR3	0.127658
MM7B2g	0.0155799			MTRI	0.0309552
MM7Cag	0.00607549			N3Tg	0.00300237
MM7Cbg	0.00636664			N4Tg	0.0339295
MM8Ag	0.0149658			NACASPAH	0.0661721
MM8Ber	0.0246196			NACASPtm	0.0661721
MM8Cg	0.00636664			NACHEX10ly	0.00444426
MMCDm	0.170049			NACHEX11ly	0.00462767
MMEm	-0.113148			NACHEX12ly	0.00475127
MMMm	0.20258			NACHEX13ly	0.00419815
MMSAD1m	0.0360062			NACHEX14ly	0.00436118
MMSAD3m	0.125284			NACHEX15ly	0.00436864
MMTSADm	0.0632834			NACHEX16ly	0.00495144
MOGAT	22.8011			NACHEX17ly	0.00425746
MTAP	0.0485358			NACHEX18ly	0.0045281
MTHFC	-0.0792498			NACHEX19ly	0.00551253
MTHFCm	0.369355			NACHEX20ly	0.00469656
MTHFD	241			NACHEX21ly	0.00952397
MTHFD2	-241.193			NACHEX22ly	0.00952397
MTHFD2m	-203.421			NACHEX23ly	0.0130176
MTHFDm	203.794			NACHEX24ly	0.016305
MTHFR3	0.251263			NACHEX25ly	0.0339925
MTRI	0.0485358			NACHEX26ly	0.00249314
N3Tg	0.00413096			NACHEX27ly	0.0503553
N4Tg	0.0533903			NACHEXA10ly	0.00439032
NACASPAH	0.0924805			NACHEXA11ly	0.004152
NACASPtm	0.0924805			NACHEXA12ly	0.00473344
NACHEX10ly	0.00580207			NACHEXA13ly	0.00476092
NACHEX11ly	0.00628967			NACHEXA14ly	0.00455028
NACHEX12ly	0.00524451			NACHEXA15ly	0.00400209
NACHEX13ly	0.0072095			NACHEXA16ly	0.0045477
NACHEX14ly	0.00713371			NACHEXA17ly	0.00455294
NACHEX15ly	0.0060234			NACHEXA18ly	0.00358776
NACHEX16ly	0.00559598			NACHEXA19ly	0.00436972
NACHEX17ly	0.00563519			NACHEXA20ly	0.0119181
NACHEX18ly	0.00593712			NACHEXA21ly	0.015461
NACHEX19ly	0.00603206			NACHEXA22ly	0.0024158
NACHEX20ly	0.00704702			NACHEXA9ly	0.00450258
NACHEX21ly	0.013097			NADHtpu	266.91
NACHEX22ly	0.013097			NADHtru	146.701
NACHEX23ly	0.0177361			NADK	0.00622502
NACHEX24ly	0.021418			NADN	0.067814
NACHEX25ly	0.0459226			NADPHtru	105.376
NACHEX26ly	0.0033351			NADPHtxu	0.00756831
NACHEX27ly	0.0640584			NADPN	0.00622502
NACHEXA10ly	0.00643253			NADPtru	105.376
NACHEXA11ly	0.0070581			NADPtxu	0.00756831
NACHEXA12ly	0.00517188			NADS2	0.00286492
NACHEXA13ly	0.00588537			NADtn	1.27136
NACHEXA14ly	0.00668263			NADtpu	266.91
NACHEXA15ly	0.00653615			NADtru	146.701
NACHEXA16ly	0.00731002			NAGA2ly	0.0697823
NACHEXA17ly	0.00640225			NAGLCAly	0.0697823
NACHEXA18ly	0.00643482			NAHCO3_HCLt	49.6983
NACHEXA19ly	0.00580461			NAIt	-184.662
NACHEXA20ly	0.0151443			NAt	-272.567
NACHEXA21ly	0.0217894			NAt3_1	-8.86744
NACHEXA22ly	0.00330405			NAt5	125.1
NACHEXA9ly	0.00674603			NCCt	198.919
NADHtpu	230.238			NCKt	-6.94631
NADHtru	141.893			NCNt	85.3968
NADK	0.00813063			NDP6	0.0957601
NADN	0.0926903			NDP7er	0.0486001
NADPHtru	97.6866			NDP7g	0.932681
NADPHtxu	0.00825153			NDP8	0.0630227
NADPN	0.00813063			NDPK1	99.9131
NADPtru	97.6866			NDPK10	36.6181
NADPtxu	0.00825153			NDPK10n	-36.6181
NADS2	0.0024487			NDPK1m	-21.0981
NADtn	1.98139			NDPK1n	19.5547
NADtpu	230.238			NDPK2	72.9769
NADtru	141.893			NDPK2n	28.6288
NAGA2ly	0.101545			NDPK3	70.7231
NAGLCAly	0.101545			NDPK3m	0.00805854
NAHCO3_HCLt	86.3754			NDPK3n	-5.04065
NAIt	-150.447			NDPK4	101.642
NAt	-247.408			NDPK4m	-176.379
NAt3_1	-12.835			NDPK4n	89.1117
NAt5	159.705			NDPK5	129.634
NCCt	198.039			NDPK5m	-183.47
NCKt	-5.44007			NDPK5n	2.04682
NCNt	80.3759			NDPK6	188.903
NDP6	0.136429			NDPK6m	-188.811
NDP7er	0.0677036			NDPK6n	0.0379314
NDP7g	1.30153			NDPK7	80.9683
NDP8	0.103378			NDPK7m	-148.529
NDPK1	52.5401			NDPK7n	-38.7196
NDPK10	30.2641			NDPK8	132.458
NDPK10n	-30.2641			NDPK8m	-182.446
NDPK1m	11.6433			NDPK8n	-8.62245
NDPK1n	-8.73972			NDPK9	69.9511
NDPK2	53.6853			NDPK9n	-69.9511
NDPK2n	-7.47796			NH4t3r	-165.516
NDPK3	57.334			NH4tn	-1.01717
NDPK3m	0.015107			NH4tp	-0.112455
NDPK3n	-14.5314			NICRNS	0.0989372
NDPK4	157.495			NICRNTtn	1.35617
NDPK4m	-177.631			NKCC2t	-261.062
NDPK4n	30.2815			NKCCt	-277.592
NDPK5	108.524			NMNATn	1.27136
NDPK5m	-184.388			NMNATr	-1.18638
NDPK5n	-12.5689			NMNS	0.0265583
NDPK6	189.006			NMNtn	1.27136
NDPK6m	-188.869			NNAT	252.426
NDPK6n	0.0551093			NNATn	1.35617
NDPK7	98.5903			NNATr	-254.118
NDPK7m	-146.35			NNDPR	0.00286492
NDPK7n	21.3834			NRPPHRVESSEC	0.0483718
NDPK8	147.816			NRPPHRt4_2_r	-377.172
NDPK8m	-185.257			NRPPHRtu	377.368
NDPK8n	11.4382			NRVNCt	249.39
NDPK9	29.7765			NS26T2g	0.0127954
NDPK9n	-29.7765			NS26Tg	0.00328004
NH4t3r	-125.054			NT5C	0.0989372
NH4tn	-1.4209			NTD1	0.0989026
NH4tp	-0.165259			NTD11	0.0503563
NICRNS	0.139865			NTD1m	0.122793
NICRNTtn	1.90244			NTD2	0.103076
NKCC2t	-271.529			NTD3	0.0968647
NKCCt	-282.791			NTD4	0.303608
NMNATn	1.98139			NTD5	0.0971587
NMNATr	-1.86115			NTD5m	0.121565
NMNS	0.0352714			NTD6	0.204743
NMNtn	1.98139			NTD7	0.346956
NNAT	257.404			NTD8	0.0415726
NNATn	1.90244			NTD9	0.0519448
NNATr	-259.469			NaKt	0.0954819
NNDPR	0.0024487			O2St	0.00269546
NRPPHRVESSEC	0.0670325			O2Stm	-0.0195665
NRPPHRt4_2_r	-370.423			O2Stn	0.00226494
NRPPHRtu	370.722			O2Stx	0.00278942
NRVNCt	260.327			O2t	2.33251
NS26T2g	0.0180669			O2ter	0.0450638
NS26Tg	0.00441309			O2tm	1.20582
NT5C	0.139865			O2tn	-0.00113247
NTD1	0.135178			O2tp	0.334558
NTD11	0.0695852			OCBTm	0.0569062
NTD1m	0.171612			OCCOAtm	0.011386
NTD2	0.14479			OCCOAtx	-0.00229299
NTD3	0.134193			OCDCAtr	229.256
NTD4	0.433388			OCDCEAtr	273.42
NTD5	0.136039			OCOAT1m	-0.0961964
NTD5m	0.169257			OIVD1m	0.0253475
NTD6	0.29769			OIVD2m	0.0871847
NTD7	0.411474			OIVD3m	0.03012
NTD8	0.0601355			OMPDC	0.242711
NTD9	0.0726051			OPAHir	0.0479714
NaKt	0.135114			ORNDC	0.0446294
O2St	0.00174781			ORNTArm	-0.315017
O2Stm	-0.0130977			ORNt	-229.954
O2Stn	0.001737			ORNt3m	51.6175
O2Stx	0.00168767			ORNt4m	-51.3068
O2t	2.32592			ORNtiDF	229.722
O2ter	0.0639617			ORPT	-0.242711
O2tm	0.742851			OXAHCOtex	297.507
O2tn	-0.000868501			P5CDm	0.121946
O2tp	0.448785			P5CR	116.834
OCBTm	0.0790873			P5CRm	124.048
OCCOAtm	0.0195607			P5CRx	168.435
OCCOAtx	-0.00320304			P5CRxm	157.427
OCDCAtr	267.614			PAFH	0.0525538
OCDCEAtr	277.104			PAFHe	0.0528779
OCOAT1m	-0.0772161			PAFS	0.128131
OIVD1m	0.0399454			PAFt	-0.0528779
OIVD2m	0.121783			PAIL45P_HStn	0.0616944
OIVD3m	0.058415			PAIL4P_HStn	-0.0486453
OMPDC	0.402707			PAIL_HStn	0.0872083
OPAHir	0.0683728			PAPStg	0.23825
ORNDC	0.0742228			PAPtg	0.23825
ORNTArm	-0.573382			PA_HSter	-0.0555557
ORNt	-233.18			PA_HStg	-0.055269
ORNt3m	-17.9156			PA_HStn	-0.0884189
ORNt4m	18.455			PCFLOPm	0.00932714
ORNtiDF	232.743			PCHOLP_hs	0.0545794
ORPT	-0.402707			PCHOLPg_hs	0.055269
OXAHCOtex	290.041			PCHOLPm_hs	0.00805854
P5CDm	0.181647			PCHOLPr_hs	0.0555557
P5CR	104.153			PCHOL_HSter	0.0415975
P5CRm	120.887			PCHOL_HStg	0.055269
P5CRx	169.795			PCLAD	0.00588346
P5CRxm	145.067			PCREATtmdiffir	471.26
PAFH	0.0746664			PCm	0.240665
PAFHe	0.0725339			PCt	0.0353507
PAFS	0.178482			PDE1	0.0512197
PAFt	-0.0725339			PDE4	0.0502853
PAIL45P_HStn	0.0874802			PDE4n	0.0501897
PAIL4P_HStn	-0.0726288			PDHm	0.351458
PAIL_HStn	0.12215			PDXPP	0.0978059
PAPStg	0.326068			PEFLIP	0.0979406
PAPtg	0.326068			PEFLIPm	0.0974045
PA_HSter	-0.0773297			PEPCK	0.116548
PA_HStg	-0.0769101			PEPCKm	0.221825
PA_HStn	-0.119784			PETHCT	0.381008
PCFLOPm	0.0179927			PETOHMm_hs	0.0208051
PCHOLP_hs	0.0763305			PETOHMr_hs	0.0106186
PCHOLPg_hs	0.0769101			PE_HSter	0.143436
PCHOLPm_hs	0.015107			PE_HStm	-0.248388
PCHOLPr_hs	0.0773297			PEt	-0.0979406
PCHOL_HSter	0.0516002			PFK	13.0409
PCHOL_HStg	0.0769101			PFK26	0.098116
PCLAD	0.0069465			PGCD	0.773528
PCREATtmdiffir	471.193			PGI	5.25603
PCm	1.30023			PGK	-36.2301
PCt	0.046976			PGL	0.124681
PDE1	0.0700994			PGM	-35.7053
PDE4	0.0699379			PGMT	-0.555996
PDE4n	0.070306			PGPPT	0.000450495
PDHm	0.161549			PGPP_hs	0.000450495
PDX5PO	0.00117982			PHETHPTOX2	0.0167969
PDXPP	0.134396			PHEt4	168.93
PEFLIP	0.139928			PHEtec	-168.9
PEFLIPm	0.137883			PI345P3P	0.245934
PEPCK	0.118681			PI345P3Pn	0.133856
PEPCKm	0.178013			PI345P5P	0.0996232
PETHCT	0.55989			PI345P5Pn	0.167573
PETOHMm_hs	0.0396823			PI34P3Pn	0.16539
PETOHMr_hs	0.0212776			PI34P4Pn	0.157991
PE_HSter	0.246587			PI34P5K	0.251909
PE_HStm	-0.394487			PI34P5Kn	0.134648
PEt	-0.139928			PI35P3P	0.157868
PFK	18.9947			PI3P3Pn	0.158956
PFK26	0.138096			PI3P4K	0.0439603
PGCD	1.14905			PI3P4Kn	0.139266
PGI	8.59413			PI3P5K	0.0411517
PGK	-54.935			PI3PP	0.0975764
PGL	0.108571			PI45P3K	0.0953806
PGM	-54.1369			PI45P3Kn	0.166837
PGMT	-0.74166			PI45P4P	0.0968293
PGPPT	0.000491163			PI45P5P	0.262847
PGPP_hs	0.000491163			PI45P5Pn	0.263524
PHCDm	0.110898			PI45PLC	0.0947112
PHCHGSm	0.105322			PI4P3K	0.0565574
PHETHPTOX2	0.0237874			PI4P3Kn	0.15173
PHEt4	177.211			PI4P4Pn	0.197655
PHEtec	-177.175			PI4P5K	0.132012
PI345P3P	0.335718			PI4P5Kn	0.133824
PI345P3Pn	0.187047			PI4PLC	0.0409175
PI345P5P	0.139303			PI4PLCn	0.0415872
PI345P5Pn	0.236827			PI4PP	0.200895
PI34P3Pn	0.233212			PI5P3K	0.0938476
PI34P4Pn	0.218808			PI5P4K	0.264759
PI34P5K	0.34707			PI5P4Kn	0.0734813
PI34P5Kn	0.188715			PIACGT	0.050493
PI35P3P	0.221862			PIK3	0.228191
PI3P3Pn	0.218947			PIK3n	0.139968
PI3P4K	0.0606075			PIK4	0.155941
PI3P4Kn	0.196059			PIK4n	0.15698
PI3P5K	0.0576377			PIK5	0.0737165
PI3PP	0.132053			PIK5n	0.0734813
PI45P3K	0.129373			PIPLC	0.0328402
PI45P3Kn	0.23556			PIPLCn	0.0323556
PI45P4P	0.136795			PIt2m_2	-374.899
PI45P5P	0.362126			PIt7	-287.334
PI45P5Pn	0.361915			PIt7ir	153.413
PI45PLC	0.132302			PIt8	138.558
PI4P3K	0.0767515			PIt9	-58.1847
PI4P3Kn	0.209804			PIter	3.40578
PI4P4Pn	0.276267			PItg	0.932681
PI4P5K	0.186285			PItn	8.15374
PI4P5Kn	0.184119			PItx	-0.00378416
PI4PLC	0.0575508			PLA2_2	0.0546245
PI4PLCn	0.054673			PLA2_2e	0.0353507
PI4PP	0.27726			PMANM	-0.522023
PI5P3K	0.133201			PMEVKx	0.00378416
PI5P4K	0.369617			PMTCOAtx	0.0777387
PI5P4Kn	0.103291			PNP	-0.0344181
PIACGT	0.0869171			PNTK	0.000209858
PIK3	0.313635			PNTORDe	251.757
PIK3n	0.19578			PNTOt5	0.0978036
PIK4	0.216121			PNTOte	251.613
PIK4n	0.216409			PPA	1.29192
PIK5	0.100589			PPAP	0.0914538
PIK5n	0.103291			PPAer	1.33976
PIPLC	0.0455855			PPAm	0.454642
PIPLCn	0.0458442			PPAn	3.293
PIt2m_2	-390.292			PPCDC	0.000209858
PIt7	-301.808			PPCOACm	0.206018
PIt7ir	150.15			PPD2CSPp	0.0295471
PIt8	143.028			PPDOx	169.8
PIt9	-44.6879			PPDOy	107.75
PIter	4.83813			PPItr	1.33848
PItg	1.30153			PPItx	-0.00252277
PItn	11.8432			PPM	0.227614
PItx	-0.00412577			PPNCL3	0.000209858
PLA2_2	0.0760666			PRAGSr	0.0980353
PLA2_2e	0.046976			PRAIS	0.0980353
PMANM	-0.790044			PRASCS	0.0980353
PMEVKx	0.00412577			PRDX	0.0255577
PMTCOAtx	0.0855986			PRDXl	0.0298783
PNP	-0.0487611			PRFGS	0.0980353
PNTORDe	250.171			PRGNLONESULT	0.0329061
PNTOt5	0.135935			PRISTCOAtx	-0.0502146
PNTOte	249.954			PRISTtx	0.0502146
PPA	1.77265			PRO1x	343.422
PPAP	0.134276			PRO1xm	333.368
PPAer	1.9059			PROD2	0.000324184
PPAm	0.645433			PROD2m	0.0594729
PPAn	4.83585			PROSTGE1t	0.0951189
PPCOACm	0.316914			PROSTGE1t3	0.0951189
PPD2CSPp	0.0404566			PROSTGE2t	-181.733
PPDOx	156.38			PROSTGE2t2	181.879
PPDOy	116.562			PROSTGE2t3	0.0939894
PPItr	1.90448			PROt2r	111.72
PPItx	-0.00275051			PROt4	262.864
PPM	0.319018			PROt4_2_r	-263.221
PRAGSr	0.117669			PROtm	-0.012752
PRAIS	0.117669			PRPPS	0.829734
PRASCS	0.117669			PSDm_hs	0.169342
PRDX	0.0502448			PSERT	0.773528
PRDXl	0.0424191			PSFLIP	0.0974313
PRFGS	0.117669			PSFLIPm	0.169342
PRGNLONESULT	0.0450238			PSP_L	0.773528
PRISTCOAtx	-0.069612			PSSA1_hs	-0.210177
PRISTtx	0.069612			PSSA2_hs	0.381008
PRO1x	340.083			PSt3	-0.0974313
PRO1xm	314.376			PTE3x	0.0502146
PROD2	0.000331862			PTPAT	0.049202
PROD2m	0.149504			PTRCOX1	0.020744
PROSTGE1t	0.134306			PUNP1	0.0402438
PROSTGE1t3	0.134306			PUNP2	-0.00934363
PROSTGE2t	-116.794			PUNP3	0.0519448
PROSTGE2t2	116.971			PUNP4	0.0272207
PROSTGE2t3	0.134799			PUNP5	0.149457
PROt2r	125.114			PUNP6	0.0804861
PROt4	232.042			PYDAMK	0.0995806
PROt4_2_r	-260.646			PYDXK	0.0970554
PROtm	0.286504			PYDXNK	0.0978059
PRPPS	1.20107			PYDXPP	0.0970554
PSDm_hs	0.293828			PYK	36.1152
PSERT	1.14905			PYNP2r	0.00566266
PSFLIP	0.136376			PYRt2m	0.0960147
PSFLIPm	0.293828			PYRt2p	-0.0362403
PSP_L	1.14905			PYRt2r	2.19268
PSSA1_hs	-0.264135			QUILSYN	0.00286492
PSSA2_hs	0.55989			RAI1	12.369
PSt3	-0.136376			RAI2	9.00626
PTE3x	0.069612			RBFK	0.0990277
PTPAT	0.0691751			RDH1	-253.862
PTRCOX1	0.02971			RDH1a	213.701
PUNP1	0.0453727			RDH2	-278.561
PUNP2	-0.00655469			RDH2a	227.638
PUNP3	0.0726051			RDH3	-283.314
PUNP4	0.0391744			RDH3a	237.817
PUNP5	0.210672			RETFA	28.7193
PUNP6	0.114526			RETFAt	12.5799
PYDAMK	0.133858			RETH	11.4358
PYDXDH	0.00117982			RETH1	0.0542565
PYDXK	0.132508			RETH2	0.0556742
PYDXNK	0.135676			RETHe	12.5799
PYDXNtr	0.00117982			RETI1	-12.369
PYDXPP	0.133766			RETI2	-9.00626
PYK	54.7465			RETt	12.5799
PYNP2r	0.020477			RIBt	-175.271
PYRt2m	0.76333			RIBt2	175.271
PYRt2p	-0.0576638			RNDR1	0.131309
PYRt2r	1.34308			RNDR2	0.0688829
QUILSYN	0.0024487			RNDR3	0.0861669
RAI1	6.07281			RNDR4	0.120012
RAI2	12.3056			RNMK	0.0344181
RBFK	0.135048			RPE	-0.312801
RDH1	-282.494			RPI	-0.459036
RDH1a	242.82			RTOT1	248.693
RDH2	-293.21			RTOT3	0.0997528
RDH2a	244.879			RTOT4	0.109452
RDH3	-273.782			RTOT6	0.0791507
RDH3a	229.112			RTOTAL2CRNCPT1	0.00686244
RETFA	29.2651			RTOTAL2CRNCPT2	0.00686244
RETFAt	13.2849			RTOTAL2CRNt	0.00686244
RETH	11.2212			RTOTAL2t	24.5265
RETH1	0.0749292			RTOTAL3CRNCPT1	0.00680048
RETH2	0.0761213			RTOTAL3CRNCPT2	0.00680048
RETHe	13.2849			RTOTAL3CRNt	0.00680048
RETI1	-6.07281			RTOTAL3t	13.0272
RETI2	-12.3056			RTOTALCRNCPT1	0.0067316
RETt	13.2849			RTOTALCRNCPT2	0.0067316
RIBt	-171.579			RTOTALCRNt	0.0067316
RIBt2	171.579			RTOTALt	19.8168
RNDR1	0.167715			Rtotaltl	-0.0238945
RNDR2	0.0864363			S23T2g	0.0268566
RNDR3	0.132591			S23T3g	0.00952397
RNDR4	0.184737			S23T4g	0.0059384
RNMK	0.0487611			S23Tg	0.0127954
RPE	-0.496879			S26Tg	0.0271317
RPI	-0.634474			S2L2FN2M2MASNt	0.0271317
RTOT1	247.872			S2L2FN2M2MASNtly	0.0271317
RTOT3	0.176307			S6T10g	0.00952397
RTOT4	0.158105			S6T11g	0.00952397
RTOT6	0.0823095			S6T12g	0.00952397
RTOTAL2CRNCPT1	0.0126342			S6T13g	0.00952397
RTOTAL2CRNCPT2	0.0126342			S6T14g	0.00952397
RTOTAL2CRNt	0.0126342			S6T15g	0.00952397
RTOTAL2t	24.9099			S6T16g	0.0059384
RTOTAL3CRNCPT1	0.0124102			S6T17g	0.0059384
RTOTAL3CRNCPT2	0.0124102			S6T18g	0.0059384
RTOTAL3CRNt	0.0124102			S6T1g	0.0268566
RTOTAL3t	11.989			S6T2g	0.0268566
RTOTALCRNCPT1	0.0121765			S6T3g	0.0268566
RTOTALCRNCPT2	0.0121765			S6T4g	0.00952397
RTOTALCRNt	0.0121765			S6T5g	0.00952397
RTOTALt	20.5632			S6T6g	0.00952397
Rtotaltl	-0.0317396			S6T7g	0.00952397
S23T2g	0.0362344			S6T8g	0.00952397
S23T3g	0.013097			S6T9g	0.00952397
S23T4g	0.00803959			S6TASE10ly	0.00952397
S23Tg	0.0180669			S6TASE11ly	0.00444426
S26Tg	0.0375836			S6TASE12ly	0.00462767
S2L2FN2M2MASNt	0.0375836			S6TASE13ly	0.00475127
S2L2FN2M2MASNtly	0.0375836			S6TASE14ly	0.00419815
S6T10g	0.013097			S6TASE15ly	0.00436118
S6T11g	0.013097			S6TASE16ly	0.00436864
S6T12g	0.013097			S6TASE17ly	0.00495144
S6T13g	0.013097			S6TASE18ly	0.00425746
S6T14g	0.013097			S6TASE19ly	0.0045281
S6T15g	0.013097			S6TASE20ly	0.00551253
S6T16g	0.00803959			S6TASE21ly	0.00469656
S6T17g	0.00803959			S6TASE22ly	0.0268566
S6T18g	0.00803959			S6TASE23ly	0.0130176
S6T1g	0.0362344			S6TASE24ly	0.016305
S6T2g	0.0362344			S6TASE25ly	0.0059384
S6T3g	0.0362344			S6TASE26ly	0.00249314
S6T4g	0.013097			SACCD3m	0.0575018
S6T5g	0.013097			SACCD4m	0.0575018
S6T6g	0.013097			SADT	0.416645
S6T7g	0.013097			SARCStm	0.0306117
S6T8g	0.013097			SARDHm	0.0790908
S6T9g	0.013097			SBPP1er	0.0971667
S6TASE10ly	0.013097			SBPP3er	0.0975431
S6TASE11ly	0.00580207			SBTD_D2	13.5556
S6TASE12ly	0.00628967			SBTR	13.5556
S6TASE13ly	0.00524451			SERALANaEx	153.706
S6TASE14ly	0.0072095			SERASNNaEx	147.58
S6TASE15ly	0.00713371			SERCYSNaEx	149.837
S6TASE16ly	0.0060234			SERDGLNexR	79.3679
S6TASE17ly	0.00559598			SERDGLYexR	-79.3679
S6TASE18ly	0.00563519			SERGLNNaEx	163.733
S6TASE19ly	0.00593712			SERGLNexR	-65.1648
S6TASE20ly	0.00603206			SERGLYexR	-117.259
S6TASE21ly	0.00704702			SERHL	0.0959126
S6TASE22ly	0.0362344			SERLYSNaex	217.706
S6TASE23ly	0.0177361			SERPT	0.0461429
S6TASE24ly	0.021418			SERTHRNaEx	160.116
S6TASE25ly	0.00803959			SERt4	170.405
S6TASE26ly	0.0033351			SERtN1	-247.733
SACCD3m	0.0496619			SERtp	0.118909
SACCD4m	0.0496619			SFGTH	0.0415961
SADT	0.576851			SGALSIDEtg	-0.0135747
SARCStm	0.0521187			SGALSIDEtl	0.0135747
SARDHm	0.117962			SGPL12r	0.0456021
SBPP1er	0.13533			SIAASE2ly	0.00952397
SBPP3er	0.135043			SIAASE3ly	0.0268566
SBTD_D2	20.0783			SIAASE4ly	0.0059384
SBTR	20.0783			SIAASEly	0.0271317
SERALANaEx	154.005			SLCBK1	0.0971667
SERASNNaEx	139.235			SMPD3g	0.0520406
SERCYSNaEx	142.07			SMPD3l	0.00986679
SERDGLNexR	75.6773			SMPD4	0.0160869
SERDGLYexR	-75.6773			SMS	0.0931966
SERGLNNaEx	146.613			SO4CLtex2	169.08
SERGLNexR	4.46819			SO4HCOtex	137.399
SERGLYexR	-90.4162			SO4OXAtex2	96.958
SERHL	0.135386			SO4t4_2	-391.911
SERLYSNaex	207.164			SO4t4_3	-420.039
SERPT	0.0612285			SO4tl	0.23825
SERTHRNaEx	153.617			SPH1Ptr	0.0971667
SERt4	179.547			SPHGNtr	0.0971667
SERtN1	-280.133			SPHINGStl	-0.0238945
SERtp	0.402426			SPHINGStr	-0.0975431
SFGTH	0.0541281			SPHK21c	0.152416
SGALSIDEtg	-0.0178804			SPHMDAc	0.0160869
SGALSIDEtl	0.0178804			SPHMYLNtg	0.0520406
SGPL12r	0.0606224			SPHMYLNtl	0.00986679
SIAASE2ly	0.013097			SPHS1Ptr	0.152416
SIAASE3ly	0.0362344			SPMDOX	0.00769476
SIAASE4ly	0.00803959			SPMS	0.0203415
SIAASEly	0.0375836			SPODM	0.00134518
SLCBK1	0.13533			SPODMe	0.00134773
SMPD3g	0.0730111			SPODMm	0.00137994
SMPD3l	0.012844			SPODMn	0.00113247
SMPD4	0.0216429			SPODMx	0.00139471
SMS	0.126738			SPRMS	0.010037
SO4CLtex2	171.727			SPTix	0.118909
SO4HCOtex	145.342			SQLEr	0.000630693
SO4OXAtex2	88.8659			SQLSr	0.000630693
SO4t4_2	-388.803			SRTNt6_2_r	-237.514
SO4t4_3	-423.012			SRTNtu	237.514
SO4tl	0.326068			SSALxm	0.135806
SPH1Ptr	0.13533			STCOAtx	0.00886788
SPHGNtr	0.13533			STS1	0.0317531
SPHINGStl	-0.0317396			STS2	0.0323159
SPHINGStr	-0.135043			STS3	0.0322697
SPHK21c	0.207349			STS4	0.0329061
SPHMDAc	0.0216429			SUCCt4_2	267.818
SPHMYLNtg	0.0730111			SUCCt4_3	-267.818
SPHMYLNtl	0.012844			SUCD1m	1.27881
SPHS1Ptr	0.207349			SUCOAS1m	-19.4596
SPMDOX	0.0132914			SUCOASm	18.5047
SPMS	0.0391566			SULFOX	0.0281154
SPODM	0.000821308			Ser_Thrtg	-0.0634741
SPODMe	0.000873907			TAGt	-13.0272
SPODMm	0.000860844			TALA	-0.06693
SPODMn	0.000868501			TCHOLAt	-185.827
SPODMx	0.000843837			TCHOLAt2	121.461
SPRMS	0.020611			TCHOLAt3	0.0974202
SPTix	0.402426			TCHOLAte	13.9219
SQLEr	0.000687628			TDP	0.0493895
SQLSr	0.000687628			THBPT4ACAMDASE	0.0338308
SRTNt6_2_r	-222.261			THD1m	0.48947
SRTNtu	222.261			THFtl	-0.15661
SSALxm	0.200966			THFtm	0.385259
STCOAtx	0.0118177			THMP	0.0493895
STS1	0.0470721			THMTP	0.0960923
STS2	0.0438518			THP2Ctp	-0.0295471
STS3	0.0461456			THRALANaEx	167.867
STS4	0.0450238			THRASNNaEx	166.068
SUCCt2m	-3.66098			THRCYSNaEx	157.652
SUCCt4_2	240.829			THRGLNNaEx	163.922
SUCCt4_3	-244.483			THRGLNexR	-83.6288
SUCD1m	-0.724997			THRGLYexR	-113.8
SUCOAS1m	9.05929			THRSERNaEx	162.726
SUCOASm	-11.4315			THRt4	190.567
SULFOX	0.0317257			THYOXt	-183.066
Ser_Thrtg	-0.0930421			THYOXt2	183.066
TAGt	-11.989			TKT1	-0.06693
TALA	-0.139851			TKT2	-0.06693
TCHOLAt	-180.901			TMDK1	0.0971587
TCHOLAt2	103.124			TMDK1m	0.121565
TCHOLAt3	0.13525			TMDPK	0.0493895
TCHOLAte	22.5917			TMDPPK	0.0960923
TDP	0.0672349			TMDS	0.103106
THBPT4ACAMDASE	0.0447582			TMNDNCCOAtx	-0.0074539
THD1m	0.680537			TPI	18.199
THFtl	-0.218477			TRDR	0.459425
THFtm	0.57515			TRIODTHYt	-166.804
THMP	0.0672349			TRIODTHYt2	166.804
THMTP	0.134844			TRIOK	5.44899
THP2Ctp	-0.0404566			TRPO2	0.0247431
THRALANaEx	141.854			TRPt	-169.711
THRASNNaEx	167.152			TRPt4	169.741
THRCYSNaEx	150.572			TTDCAt	255.349
THRGLNNaEx	154.077			TTDCAtr	-255.349
THRGLNexR	-77.6733			TTDCPT1	0.00560239
THRGLYexR	-141.087			TTDCPT2	0.00560239
THRSERNaEx	186.992			TTDCRNt	0.00560239
THRt4	178.092			TYR3MO2	0.0134061
THYOXt	-200.802			TYRASE	0.0296269
THYOXt2	200.802			TYRDOPO	0.0058479
TKT1	-0.139851			TYRDOPO3	0.0148135
TKT2	-0.139851			TYRTA	0.00867768
TMDK1	0.136039			TYRt	-180.751
TMDK1m	0.169257			TYRt4	180.782
TMDPK	0.0672349			UAG2EMAi	0.0505026
TMDPPK	0.134844			UAG4E	0.00246455
TMDS	0.167214			UAGDP	0.70939
TMNDNCCOAtx	-0.0116206			UDPACGALtl	-0.0697823
TPI	27.6075			UDPDOLPT_L	0.117102
TRDR	0.646073			UDPDOLPT_U	0.119433
TRIODTHYt	-193.748			UDPG1P	0.028104
TRIODTHYt2	193.748			UDPG4E	-0.0182094
TRIOK	9.03032			UDPGALtg	0.447605
TRPO2	0.022893			UDPGD	0.189137
TRPt	-168.321			UDPGLCter	0.0486001
TRPt4	168.345			UDPGNP	0.0371314
TTDCAt	270.537			UDPGP	0.0509546
TTDCAtr	-270.537			UDPtl	0.0697823
TTDCPT1	0.0103299			UGALGTg	0.0327894
TTDCPT2	0.0103299			UGALNACtg	0.0727537
TTDCRNt	0.0103299			UGCG	0.0486001
TYR3MO2	0.0177447			UGLCNACtg	0.405933
TYRASE	0.0372034			UGLT	-26.3934
TYRDOPO	0.00751816			UMPK	73.2648
TYRDOPO3	0.0186017			UMPK2	22.4136
TYRTA	0.14434			UMPK2n	8.55844
TYRt	-178.449			UMPK3	35.8713
TYRt4	178.62			UMPK3n	18.2368
UAG2EMAi	0.0697126			UMPK4	26.3644
UAG4E	0.00331648			UMPK4n	-2.80053
UAGDP	0.997546			UMPK5	-55.8489
UDPACGALtl	-0.101545			UMPK5n	1.58242
UDPDOLPT_L	0.163298			UMPK6	-37.3548
UDPDOLPT_U	0.162185			UMPK6n	-19.7359
UDPG1P	0.0334205			UMPK7	-57.5247
UDPG4E	-0.024187			UMPK7n	7.50137
UDPGALtg	0.620918			UMPKn	-4.03865
UDPGD	0.235578			UNK2	0.0129957
UDPGLCter	0.0677036			UNK3	0.0135672
UDPGNP	0.0447194			UPPN	0.0179741
UDPGP	0.0699297			URCN	0.119059
UDPtl	0.101545			UREAt	-36.0041
UGALGTg	0.0453306			UREAt5	36.0041
UGALNACtg	0.105171			URIDK2m	0.0597825
UGCG	0.0677036			URIK1	0.295244
UGLCNACtg	0.567727			URIt	-283.227
UGLT	-19.9954			URIt4	138.944
UMPK	46.5984			URIt5	94.6345
UMPK2	-19.0997			UROLACer	99.2425
UMPK2n	-36.8441			Uritn	-0.0649705
UMPK3	34.6907			VACCCPT1	0.00394142
UMPK3n	29.1127			VACCCPT2	0.00394142
UMPK4	35.1006			VACCCRNt	0.00394142
UMPK4n	8.89731			VALTA	97.8014
UMPK5	1.31732			VALTAm	-97.5188
UMPK5n	13.6752			VALt4	161.981
UMPK6	-29.1473			VALt5m	-97.5188
UMPK6n	-6.63059			VALtec	-161.709
UMPK7	-53.5898			VITD3t	269.046
UMPK7n	-7.17827			VITD3t2	269.046
UMPKn	-2.08063			VITD3tm	264.346
UNK2	0.0197691			VITD3tm3	264.346
UNK3	0.0209835			XYLK	0.168003
UPPN	0.0233589			XYLTD_Dr	0.206947
URCN	0.146924			XYLUR	0.206947
UREAt	31.7333			sink_citr-L	0.0457567
UREAt5	-31.7333			sink_pre_prot(er)	-0.050493
URIDK2m	0.0860347			biomass_reaction2	0.0309151
URIK1	0.378121			DM_adprbp[c]	0.00622502
URIt	-282.964
URIt4	128.411
URIt5	101.046
UROLACer	103.414
Uritn	-0.0999436
VACCCPT1	0.00661471
VACCCPT2	0.00661471
VACCCRNt	0.00661471
VALTA	101.522
VALTAm	-101.25
VALt4	184.169
VALt5m	-101.25
VALtec	-183.873
VITD3t	265.389
VITD3t2	265.389
VITD3tm	210.985
VITD3tm3	210.985
XYLK	0.207167
XYLTD_Dr	0.258648
XYLUR	0.258648
sink_citr-L	0.0667703
sink_pre_prot(er)	-0.0869171
biomass_reaction2	0.0337059
DM_adprbp[c]	0.00813063

## Sheet: Table S7
Tab.S7: Comparison of flux changes and and gene expression changes of genes more highly expressed in Molt-4 cells.
Reaction Abbrviation	upreg cem - correct	upreg molt - incorrect	CCRF-CEM median (mmol/gdw/hr)	Molt-4 median (mmol/gdw/hr)	Differentially expressed Genes: down-regulated Genes	average expression value Molt	average expression value CCRF-CEM	adjusted p-value	Subsystem	Reaction formula
'ALATA_L'	1	0	1.22155	0.830259	84706	7.98563	6.75267	0.0154094	'Glutamate metabolism'	'akg[c] + ala_L[c] <=> pyr[c] + glu_L[c] '
'CORE2GTg'	1	0	0.0254518	0.0179208	51301	6.80821	5.33547	0.0200127	'O-Glycan Biosynthesis'	'T_antigen[g] + uacgam[g] -> h[g] + udp[g] + core2[g] '
'FBA'	1	0	7.10289	4.437	230	8.26274	6.46852	0.0110922	'Glycolysis/Gluconeogenesis'	'fdp[c] <=> dhap[c] + g3p[c] '
'FBA2'	1	0	7.10159	4.43091	230	8.26274	6.46852	0.0110922	'Fructose and Mannose Metabolism'	'f1p[c] <=> dhap[c] + glyald[c] '
'FBA4'	1	0	0.0461668	0.0368298	230	8.26274	6.46852	0.0110922	'Glyoxylate and Dicarboxylate Metabolism'	'xu1p_D[c] <=> dhap[c] + gcald[c] '
'GALNTg'	1	0	0.0569843	0.0390942	63917	8.3659	4.95655	0.0176791	'O-Glycan Biosynthesis'	'udpacgal[g] + Ser_Thr[g] -> h[g] + udp[g] + Tn_antigen[g] '
'GUACYC'	1	0	0.144769	0.101129	2982	8.67246	4.79514	0.00588687	'Nucleotides'	'gtp[c] -> 35cgmp[c] + ppi[c] '
'GUACYC'	1	0	0.144769	0.101129	2983	8.22828	4.23479	0.011423	'Nucleotides'	'gtp[c] -> 35cgmp[c] + ppi[c] '
'METAT'	1	0	0.1282	0.0777773	4143	6.96276	5.72672	0.0258923	'Methionine Metabolism'	'h2o[c] + atp[c] + met_L[c] -> pi[c] + amet[c] + ppi[c] '
'ORNTArm'	1	0	0.35383	0.231539	4942	8.37552	4.11278	0.00430063	'Urea cycle/amino group metabolism'	'akg[m] + orn[m] <=> glu_L[m] + glu5sa[m] '
'PCm'	1	0	0.813729	0.286703	5091	7.98152	6.71364	0.0162414	'Pyruvate Metabolism'	'pyr[m] + atp[m] + hco3[m] -> h[m] + adp[m] + pi[m] + oaa[m] '
'PDE1'	1	0	0.0985373	0.0700415	10846	6.89359	5.27773	0.0347777	'Nucleotides'	'h2o[c] + camp[c] -> h[c] + amp[c] '
'PDE4'	1	0	0.103261	0.0717255	10846	6.89359	5.27773	0.0347777	'Nucleotides'	'h2o[c] + 35cgmp[c] -> h[c] + gmp[c] '
'PFK'	1	0	7.10876	4.44142	5213	8.11079	6.59086	0.0384061	'Glycolysis/Gluconeogenesis'	'atp[c] + f6p[c] -> h[c] + adp[c] + fdp[c] '
'PI345P3P'	1	0	0.229219	0.166488	5728	10.1193	6.83164	0.00540601	'Inositol Phosphate Metabolism'	'h2o[c] + pail345p_hs[c] -> pi[c] + pail45p_hs[c] '
'PI345P3Pn'	1	0	0.215696	0.154471	5728	10.1193	6.83164	0.00540601	'Inositol Phosphate Metabolism'	'h2o[n] + pail345p_hs[n] -> pail45p_hs[n] + pi[n] '

## Sheet: Table S8
Tab.S8: Comparison of flux changes and gene expression changes of genes more highly expressed in CCRF-CEM cells.																SystemCode	avg-M	avg-C	log_fold-C_vs_M	fold-C_vs_M	rawp-C_vs_M	adjp-C_vs_M	ANOVA-rawp	ANOVA-adjp	largest fold
															6571	En	6.34898	8.38161	2.03263	4.09149	9.37523e-07	0.00236984	9.37523e-07	0.00236984	2.03263	6571
Reaction Abbrviation	flux - correct	flux - incorrect	CCRF-CEM median (mmol/gdw/hr)	Molt-4 median (mmol/gdw/hr)	Differentially expressed Genes: down-regulated Genes	average expression value Molt	average expression value CCRF-CEM	adjusted p-value	Subsystem	Reaction formula					55512	En	6.50778	10.1339	3.62614	12.3474	3.09175e-07	0.00236984	3.09175e-07	0.00236984	3.62614	55512
'3SALAASPm'	0	1	0.0156769	0.0168875	10165	6.08387	8.00801	0.0302743	'Transport, Mitochondrial'	'asp_L[c] + 3sala[m] <=> asp_L[m] + 3sala[c] '					114134	En	4.47042	8.1072	3.63678	12.4388	2.14679e-06	0.00268036	2.14679e-06	0.00268036	3.63678	114134
'ABUTD'	1	0	0.0519797	0.0279383	223	8.64861	9.735	0.0383714	'beta-Alanine metabolism'	'h2o[c] + nad[c] + 4abutn[c] -> 2 h[c] + nadh[c] + 4abut[c] '					1374	En	5.91516	9.52636	3.6112	12.2202	2.78476e-06	0.00287333	2.78476e-06	0.00287333	3.6112	1374
'AGPAT1'	0	1	11.0916	11.3781	10555	6.95808	8.54175	0.00323151	'Triacylglycerol Synthesis'	'Rtotal2coa[c] + alpa_hs[c] -> coa[c] + pa_hs[c] '					10555	En	6.95808	8.54175	1.58367	2.99732	3.41821e-06	0.00323151	3.41821e-06	0.00323151	1.58367	10555
'ALCD1'	1	0	0.0768247	0.0491708	284273	8.62239	10.1832	0.0298584	'Miscellaneous'	'nad[c] + meoh[c] <=> h[c] + nadh[c] + fald[c] '					64131	En	6.80245	8.71974	1.91729	3.77713	3.95449e-06	0.00340996	3.95449e-06	0.00340996	1.91729	64131
'ALDD2x'	1	0	0.0614383	0.0451363	223	8.64861	9.735	0.0383714	'Glycolysis/Gluconeogenesis'	'h2o[c] + nad[c] + acald[c] -> 2 h[c] + nadh[c] + ac[c] '					57026	En	6.92735	8.8051	1.87776	3.67503	8.86538e-06	0.00432304	8.86538e-06	0.00432304	1.87776	57026
'ALDD2xm'	1	0	0.0689465	0.052637	219	5.72181	8.77106	0.00478373	'Glycolysis/Gluconeogenesis'	'h2o[m] + nad[m] + acald[m] -> 2 h[m] + nadh[m] + ac[m] '					64087	En	4.65562	8.79288	4.13726	17.5971	1.11629e-05	0.00462977	1.11629e-05	0.00462977	4.13726	64087
'ALDD2y'	1	0	0.074238	0.0474923	223	8.64861	9.735	0.0383714	'Glycolysis/Gluconeogenesis'	'h2o[c] + nadp[c] + acald[c] -> 2 h[c] + nadph[c] + ac[c] '					56474	En	4.63235	8.51444	3.88208	14.7443	1.16395e-05	0.00473458	1.16395e-05	0.00473458	3.88208	56474
'ASPGLUm'	1	0	1.26576	0.858879	10165	6.08387	8.00801	0.0302743	'Transport, Mitochondrial'	'h[c] + glu_L[c] + asp_L[m] <=> h[m] + glu_L[m] + asp_L[c] '					219	En	5.72181	8.77106	3.04925	8.27782	1.22393e-05	0.00478373	1.22393e-05	0.00478373	3.04925	219
'ATPasel'	1	0	0.00974345	0.00746675	10312	7.5035	9.16525	0.00532984	'Transport, Lysosomal'	'h2o[c] + atp[c] + 3 h[c] -> adp[c] + pi[c] + 4 h[l] '					3628	En	5.93805	7.4916	1.55355	2.93539	1.46214e-05	0.0051336	1.46214e-05	0.0051336	1.55355	3628
'BAMPPALDOX'	1	0	0.0172022	0.00965391	223	8.64861	9.735	0.0383714	'beta-Alanine metabolism'	'h2o[c] + bamppald[c] + nad[c] -> 2 h[c] + nadh[c] + ala_B[c] '					23007	En	5.51599	10.0765	4.5605	23.5964	1.52901e-05	0.0052164	1.52901e-05	0.0052164	4.5605	23007
'C160CPT1'	1	0	0.0170329	0.00892526	1374	5.91516	9.52636	0.00287333	'Carnitine shuttle'	'crn[c] + pmtcoa[c] -> coa[c] + pmtcrn[c] '					10312	En	7.5035	9.16525	1.66175	3.16399	1.62526e-05	0.00532984	1.62526e-05	0.00532984	1.66175	10312
'C161CPT1'	1	0	0.0107727	0.00571651	1374	5.91516	9.52636	0.00287333	'Carnitine shuttle'	'crn[c] + hdcoa[c] -> coa[c] + hdcecrn[c] '					51703	En	4.75957	8.2063	3.44673	10.9036	1.98464e-05	0.00554188	1.98464e-05	0.00554188	3.44673	51703
'C161CPT12'	1	0	0.012967	0.00725664	1374	5.91516	9.52636	0.00287333	'Carnitine shuttle'	'crn[c] + hdd2coa[c] -> coa[c] + hdd2crn[c] '					1109	En	6.75731	9.34967	2.59236	6.03083	4.14304e-05	0.00735264	4.14304e-05	0.00735264	2.59236	1109
'C180CPT1'	1	0	0.014184	0.00709951	1374	5.91516	9.52636	0.00287333	'Carnitine shuttle'	'crn[c] + stcoa[c] -> coa[c] + stcrn[c] '					2820	En	2.87641	7.91733	5.04092	32.9206	4.23078e-05	0.00738168	4.23078e-05	0.00738168	5.04092	2820
'C181CPT1'	1	0	0.00959862	0.0051013	1374	5.91516	9.52636	0.00287333	'Carnitine shuttle'	'crn[c] + odecoa[c] -> coa[c] + odecrn[c] '					28232	En	5.47507	7.96002	2.48496	5.59818	4.90854e-05	0.00778803	4.90854e-05	0.00778803	2.48496	28232
'CTPS2'	1	0	0.159374	0.107011	56474	4.63235	8.51444	0.00473458	'Pyrimidine Biosynthesis'	'h2o[c] + atp[c] + gln_L[c] + utp[c] -> 2 h[c] + adp[c] + pi[c] + glu_L[c] + ctp[c] '					51477	En	6.9371	8.70585	1.76875	3.40758	5.84342e-05	0.00832323	5.84342e-05	0.00832323	1.76875	51477
'CYTDK1'	1	0	0.194492	0.138915	7371	9.33932	10.518	0.0402315	'Nucleotides'	'atp[c] + cytd[c] -> h[c] + adp[c] + cmp[c] '					64772	En	6.45101	7.74211	1.2911	2.44714	7.09164e-05	0.00900915	7.09164e-05	0.00900915	1.2911	64772
'DMATTx'	1	0	0.000157548	0.000130051	2224	9.59256	11.0118	0.0384726	'Cholesterol Metabolism'	'dmpp[x] + ipdp[x] -> grdp[x] + ppi[x] '					2581	En	3.95018	7.53143	3.58124	11.9691	8.39836e-05	0.00995194	8.39836e-05	0.00995194	3.58124	2581
'DOLPMT_L'	1	0	0.0862089	0.0583738	8818	8.26158	10.2922	0.0202672	'N-Glycan Biosynthesis'	'gdpmann[c] + 0.1 dolp_L[c] -> gdp[c] + 0.1 dolmanp_L[c] '					6482	En	6.70296	7.93545	1.23249	2.34972	8.63051e-05	0.0100599	8.63051e-05	0.0100599	1.23249	6482
'DOLPMT_U'	1	0	0.0865558	0.060056	8818	8.26158	10.2922	0.0202672	'N-Glycan Biosynthesis'	'gdpmann[c] + 0.1 dolp_U[c] -> gdp[c] + 0.1 dolmanp_U[c] '					5095	En	6.31391	8.5565	2.24259	4.73245	9.53245e-05	0.0105843	9.53245e-05	0.0105843	2.24259	5095
'DOPAVESSEC'	1	0	0.097211	0.0776404	6571	6.34898	8.38161	0.00236984	'Transport, Extracellular'	'2 h2o[c] + 2 atp[c] + 3 dopa[c] -> 2 h[c] + 2 adp[c] + 2 pi[c] + 3 dopa[e] '					10965	En	6.0765	7.37894	1.30244	2.46645	9.87412e-05	0.0106832	9.87412e-05	0.0106832	1.30244	10965
'ELAIDCPT1'	1	0	0.00966508	0.00548542	1374	5.91516	9.52636	0.00287333	'Carnitine shuttle'	'crn[c] + od2coa[c] -> coa[c] + elaidcrn[c] '					256435	En	5.12103	6.93847	1.81743	3.52454	0.000106542	0.0109663	0.000106542	0.0109663	1.81743	256435
'ESTSULT'	1	0	0.0641017	0.0462985	6817	7.03653	9.30005	0.0124169	'Steroid Metabolism'	'paps[c] + estrone[c] -> h[c] + pap[c] + estrones[c] '					2992	En	7.10596	9.16595	2.05999	4.16983	0.000120482	0.0115314	0.000120482	0.0115314	2.05999	2992
'ETF'	1	0	0.378255	0.265793	2108	8.67133	9.89064	0.0308461	'Fatty acid oxidation'	'fadh2[m] + etfox[m] -> fad[m] + etfrd[m] '					10870	En	6.68729	8.29024	1.60294	3.03762	0.000125061	0.0116917	0.000125061	0.0116917	1.60294	10870
'FACOAL160i'	1	0	0.0623702	0.0402615	51703	4.75957	8.2063	0.00554188	'Fatty acid activation'	'atp[c] + coa[c] + hdca[c] -> amp[c] + ppi[c] + pmtcoa[c] '					6817	En	7.03653	9.30005	2.26352	4.80161	0.000137686	0.0124169	0.000137686	0.0124169	2.26352	6817
'FAEL204'	1	0	0.010489	0.00849034	6785	7.31983	8.97588	0.0235721	'Fatty acid elongation'	'o2[c] + 5 h[c] + 4 nadph[c] + malcoa[c] + arachdcoa[c] -> 3 h2o[c] + 4 nadp[c] + co2[c] + coa[c] + adrncoa[c] '					5148	En	5.55354	8.00231	2.44877	5.4595	0.00016152	0.0134243	0.00016152	0.0134243	2.44877	5148
'FAEL205'	1	0	0.0157171	0.0102127	6785	7.31983	8.97588	0.0235721	'Fatty acid elongation'	'o2[c] + 5 h[c] + 4 nadph[c] + malcoa[c] + tmndnccoa[c] -> 3 h2o[c] + 4 nadp[c] + co2[c] + coa[c] + clpndcoa[c] '					55568	En	6.76313	7.78794	1.02481	2.0347	0.000185194	0.0145082	0.000185194	0.0145082	1.02481	55568
'FUMAC'	1	0	0.0167626	0.0107182	2184	8.65401	9.84696	0.0321993	'Tyrosine metabolism'	'h2o[c] + 4fumacac[c] -> h[c] + acac[c] + fum[c] '					5315	En	10.2205	11.3492	1.12874	2.18668	0.000185153	0.0145082	0.000185153	0.0145082	1.12874	5315
'G3PD2m'	1	0	0.265185	0.0920123	2820	2.87641	7.91733	0.00738168	'Glycolysis/Gluconeogenesis'	'fad[m] + glyc3p[c] -> fadh2[m] + dhap[c] '					8908	En	5.88787	8.23656	2.34869	5.09362	0.000209733	0.0156165	0.000209733	0.0156165	2.34869	8908
'G6PPer'	1	0	0.197728	0.141582	92579	8.10491	9.541	0.0367465	'Glycolysis/Gluconeogenesis'	'h2o[r] + g6p[r] -> glc_D[r] + pi[r] '					6799	En	6.42332	8.21703	1.79371	3.46705	0.00024208	0.016816	0.00024208	0.016816	1.79371	6799
'GALNTg'	1	0	0.0569843	0.0390942	11226	8.82795	10.0462	0.0266976	'O-Glycan Biosynthesis'	'udpacgal[g] + Ser_Thr[g] -> h[g] + udp[g] + Tn_antigen[g] '					4697	En	7.82429	9.00307	1.17878	2.26385	0.000261637	0.0174304	0.000261637	0.0174304	1.17878	4697
'GCALDD'	1	0	0.0730472	0.058353	223	8.64861	9.735	0.0383714	'Glyoxylate and Dicarboxylate Metabolism'	'h2o[c] + nad[c] + gcald[c] -> 2 h[c] + nadh[c] + glyclt[c] '					23236	En	7.6432	9.41581	1.77261	3.41671	0.000336372	0.019709	0.000336372	0.019709	1.77261	23236
'GGNG'	1	0	0.010602	0.00758483	8908	5.88787	8.23656	0.0156165	'Starch and Sucrose Metabolism'	'8 udpg[c] + Tyr_ggn[c] -> 8 h[c] + 8 udp[c] + ggn[c] '					2876	En	8.87973	10.5364	1.65662	3.15278	0.00034123	0.0198	0.00034123	0.0198	1.65662	2876
'GLBRAN'	1	0	0.010602	0.00758483	2632	7.3591	8.77286	0.0317541	'Starch and Sucrose Metabolism'	'glygn1[c] -> glygn2[c] '					8818	En	8.26158	10.2922	2.03065	4.08589	0.000362879	0.0202672	0.000362879	0.0202672	2.03065	8818
'GLGNS1'	1	0	0.010602	0.00758483	8908	5.88787	8.23656	0.0156165	'Starch and Sucrose Metabolism'	'3 udpg[c] + ggn[c] -> 3 h[c] + 3 udp[c] + glygn1[c] '					9951	En	5.54853	8.32634	2.7778	6.85808	0.000391522	0.020706	0.000391522	0.020706	2.7778	9951
'GLPASE1'	1	0	0.010602	0.00758483	5836	6.39189	7.48967	0.0447374	'Starch and Sucrose Metabolism'	'3 pi[c] + glygn2[c] -> 3 g1p[c] + dxtrn[c] '					92745	En	7.55413	9.10236	1.54823	2.92458	0.00046156	0.0231076	0.00046156	0.0231076	1.54823	92745
'GLPASE2'	1	0	0.010602	0.00758483	5836	6.39189	7.48967	0.0447374	'Starch and Sucrose Metabolism'	'7 h2o[c] + glygn3[c] -> 7 glc_D[c] + Tyr_ggn[c] '					6785	En	7.31983	8.97588	1.65605	3.15152	0.000477661	0.0235721	0.000477661	0.0235721	1.65605	6785
'GRTTx'	1	0	0.000157548	0.000130051	2224	9.59256	11.0118	0.0384726	'Cholesterol Metabolism'	'ipdp[x] + grdp[x] -> ppi[x] + frdp[x] '					8574	En	8.7418	10.0281	1.28634	2.43909	0.000551609	0.0255309	0.000551609	0.0255309	1.28634	8574
'GTHP'	1	0	0.0626207	0.0523172	2876	8.87973	10.5364	0.0198	'Glutathione Metabolism'	'h2o2[c] + 2 gthrd[c] -> 2 h2o[c] + gthox[c] '					11226	En	8.82795	10.0462	1.21821	2.32658	0.000624148	0.0266976	0.000624148	0.0266976	1.21821	11226
'HISTAVESSEC'	1	0	0.093901	0.0706082	6571	6.34898	8.38161	0.00236984	'Transport, Extracellular'	'2 h2o[c] + 2 atp[c] + 3 hista[c] -> 2 h[c] + 2 adp[c] + 2 pi[c] + 3 hista[e] '					1737	En	7.27372	8.66158	1.38786	2.6169	0.000643874	0.0272657	0.000643874	0.0272657	1.38786	1737
'HYPOE'	1	0	0.197528	0.140808	57026	6.92735	8.8051	0.00432304	'Vitamin B6 Metabolism'	'h2o[c] + pyam5p[c] -> pi[c] + pydam[c] '					284273	En	8.62239	10.1832	1.56085	2.95028	0.000763683	0.0298584	0.000763683	0.0298584	1.56085	284273
'LCADi'	1	0	0.122215	0.0906266	223	8.64861	9.735	0.0383714	'Pyruvate Metabolism'	'h2o[c] + nad[c] + lald_L[c] -> 2 h[c] + nadh[c] + lac_L[c] '					10165	En	6.08387	8.00801	1.92414	3.7951	0.000777083	0.0302743	0.000777083	0.0302743	1.92414	10165
'LCADi_D'	1	0	0.132628	0.0895059	223	8.64861	9.735	0.0383714	'Pyruvate Metabolism'	'h2o[c] + nad[c] + lald_D[c] -> 2 h[c] + nadh[c] + lac_D[c] '					2108	En	8.67133	9.89064	1.2193	2.32834	0.000799335	0.0308461	0.000799335	0.0308461	1.2193	2108
'LNELDCCPT1'	1	0	0.009187	0.0059365	1374	5.91516	9.52636	0.00287333	'Carnitine shuttle'	'crn[c] + lneldccoa[c] -> coa[c] + lneldccrn[c] '					2632	En	7.3591	8.77286	1.41377	2.66432	0.000844445	0.0317541	0.000844445	0.0317541	1.41377	2632
'MCCCrm'	1	0	0.0568142	0.0348416	64087	4.65562	8.79288	0.00462977	'Valine, Leucine, and Isoleucine Metabolism'	'atp[m] + hco3[m] + 3mb2coa[m] <=> h[m] + adp[m] + pi[m] + 3mgcoa[m] '					412	En	9.24647	10.4182	1.17169	2.25275	0.000862407	0.0321156	0.000862407	0.0321156	1.17169	412
'MI134PP'	1	0	0.041565	0.0282554	3628	5.93805	7.4916	0.0051336	'Inositol Phosphate Metabolism'	'h2o[c] + mi134p[c] -> pi[c] + mi34p[c] '					2184	En	8.65401	9.84696	1.19295	2.2862	0.000870648	0.0321993	0.000870648	0.0321993	1.19295	2184
'MI14PP'	1	0	0.081807	0.0621211	3628	5.93805	7.4916	0.0051336	'Inositol Phosphate Metabolism'	'h2o[c] + mi14p[c] -> pi[c] + mi4p_D[c] '					92579	En	8.10491	9.541	1.43609	2.70587	0.00112053	0.0367465	0.00112053	0.0367465	1.43609	92579
'MI1PS'	1	0	0.0269576	0.0202807	51477	6.9371	8.70585	0.00832323	'Inositol Phosphate Metabolism'	'g6p[c] -> mi1p_D[c] '					56894	En	5.9067	7.82073	1.91402	3.76858	0.00114632	0.0371886	0.00114632	0.0371886	1.91402	56894
'N3Tg'	1	0	0.00595351	0.00417705	56913	7.17008	8.82569	0.0488402	'O-Glycan Biosynthesis'	'udpgal[g] + Tn_antigen[g] -> h[g] + udp[g] + T_antigen[g] '					7263	En	6.15149	7.30647	1.15497	2.2268	0.00118407	0.0378779	0.00118407	0.0378779	1.15497	7263
'NRPPHRVESSEC'	1	0	0.0917633	0.0713793	6571	6.34898	8.38161	0.00236984	'Transport, Extracellular'	'2 h2o[c] + 2 atp[c] + 3 nrpphr[c] -> 2 h[c] + 2 adp[c] + 2 pi[c] + 3 nrpphr[e] '					223	En	8.64861	9.735	1.0864	2.12343	0.00122522	0.0383714	0.00122522	0.0383714	1.0864	223
'PDE1'	1	0	0.0985373	0.0700415	5140	7.2206	8.99383	0.0407466	'Nucleotides'	'h2o[c] + camp[c] -> h[c] + amp[c] '					2224	En	9.59256	11.0118	1.41925	2.67447	0.00123501	0.0384726	0.00123501	0.0384726	1.41925	2224
'PDE4'	1	0	0.103261	0.0717255	5140	7.2206	8.99383	0.0407466	'Nucleotides'	'h2o[c] + 35cgmp[c] -> h[c] + gmp[c] '					7371	En	9.33932	10.518	1.17868	2.2637	0.0013385	0.0402315	0.0013385	0.0402315	1.17868	7371
'PDHm'	0	1	0.204909	0.28628	1737	7.27372	8.66158	0.0272657	'Glycolysis/Gluconeogenesis'	'coa[m] + nad[m] + pyr[m] -> nadh[m] + co2[m] + accoa[m] '					5140	En	7.2206	8.99383	1.77323	3.41818	0.0013735	0.0407466	0.0013735	0.0407466	1.77323	5140
'PDXPP'	1	0	0.190261	0.139624	57026	6.92735	8.8051	0.00432304	'Vitamin B6 Metabolism'	'h2o[c] + pdx5p[c] -> pi[c] + pydxn[c] '					5836	En	6.39189	7.48967	1.09778	2.14026	0.00164339	0.0447374	0.00164339	0.0447374	1.09778	5836
'PI45P3K'	1	0	0.186932	0.136888	10870	6.68729	8.29024	0.0116917	'Inositol Phosphate Metabolism'	'atp[c] + pail45p_hs[c] -> h[c] + adp[c] + pail345p_hs[c] '					56913	En	7.17008	8.82569	1.65561	3.15056	0.00195533	0.0488402	0.00195533	0.0488402	1.65561	56913
'PI45PLC'	1	0	0.0846391	0.0577079	23236	7.6432	9.41581	0.019709	'Inositol Phosphate Metabolism'	'h2o[c] + pail45p_hs[c] -> h[c] + dag_hs[c] + mi145p[c] '
'PI4P3K'	1	0	0.105203	0.0768408	10870	6.68729	8.29024	0.0116917	'Inositol Phosphate Metabolism'	'atp[c] + pail4p_hs[c] -> h[c] + adp[c] + pail34p_hs[c] '
'PI4PLC'	1	0	0.0724572	0.0515523	23236	7.6432	9.41581	0.019709	'Inositol Phosphate Metabolism'	'h2o[c] + pail4p_hs[c] -> h[c] + dag_hs[c] + mi14p[c] '
'PI4PLCn'	1	0	0.0659512	0.0490695	23236	7.6432	9.41581	0.019709	'Inositol Phosphate Metabolism'	'h2o[n] + pail4p_hs[n] -> h[n] + dag_hs[n] + mi14p[n] '
'PI5P3K'	1	0	0.188429	0.131855	10870	6.68729	8.29024	0.0116917	'Inositol Phosphate Metabolism'	'atp[c] + pail5p_hs[c] -> h[c] + adp[c] + pail35p_hs[c] '
'PIACGT'	1	0	0.0153897	0.0101496	8818	8.26158	10.2922	0.0202672	'Glycosylphosphatidylinositol (GPI)-anchor biosynthesis'	'pail_hs[c] + uacgam[c] -> h[c] + udp[c] + acgpail_hs[c] '
'PIK3'	1	0	0.210411	0.156097	10870	6.68729	8.29024	0.0116917	'Inositol Phosphate Metabolism'	'atp[c] + pail_hs[c] -> h[c] + adp[c] + pail3p_hs[c] '
'PIPLC'	1	0	0.0668825	0.0462397	23236	7.6432	9.41581	0.019709	'Inositol Phosphate Metabolism'	'h2o[c] + pail_hs[c] -> h[c] + dag_hs[c] + mi1p_D[c] '
'PIPLCn'	1	0	0.0666933	0.0469307	23236	7.6432	9.41581	0.019709	'Inositol Phosphate Metabolism'	'h2o[n] + pail_hs[n] -> h[n] + dag_hs[n] + mi1p_D[n] '
'PPAer'	1	0	1.80539	1.28235	92579	8.10491	9.541	0.0367465	'Miscellaneous'	'h2o[r] + ppi[r] -> h[r] + 2 pi[r] '
'PPCOACm'	1	0	0.260096	0.180986	5095	6.31391	8.5565	0.0105843	'Valine, Leucine, and Isoleucine Metabolism'	'ppcoa[m] + atp[m] + hco3[m] -> h[m] + adp[m] + pi[m] + mmcoa_S[m] '
'PTE3x'	1	0	0.100091	0.0719139	10965	6.0765	7.37894	0.0106832	'Fatty Acid Metabolism'	'h2o[x] + pristcoa[x] -> h[x] + coa[x] + prist[x] '
'PYDXPP'	1	0	0.193207	0.141806	57026	6.92735	8.8051	0.00432304	'Vitamin B6 Metabolism'	'h2o[c] + pydx5p[c] -> pi[c] + pydx[c] '
'PYK'	1	0	0.60115	0.452602	5315	10.2205	11.3492	0.0145082	'Glycolysis/Gluconeogenesis'	'h[c] + adp[c] + pep[c] -> atp[c] + pyr[c] '
'RTOTAL2CRNCPT1'	1	0	0.0167378	0.00851522	1374	5.91516	9.52636	0.00287333	'Carnitine shuttle'	'crn[c] + Rtotal2coa[c] -> coa[c] + Rtotal2crn[c] '
'RTOTAL3CRNCPT1'	1	0	0.0165209	0.0089347	1374	5.91516	9.52636	0.00287333	'Carnitine shuttle'	'crn[c] + Rtotal3coa[c] -> coa[c] + Rtotal3crn[c] '
'RTOTALCRNCPT1'	1	0	0.015975	0.00935323	1374	5.91516	9.52636	0.00287333	'Carnitine shuttle'	'crn[c] + Rtotalcoa[c] -> coa[c] + Rtotalcrn[c] '
'S23T2g'	1	0	0.0140864	0.00979529	6482	6.70296	7.93545	0.0100599	'Keratan sulfate biosynthesis'	'core2[g] + cmpacna[g] -> h[g] + cmp[g] + ksii_core2_pre1[g] '
'S23T4g'	1	0	0.00651874	0.00504544	6482	6.70296	7.93545	0.0100599	'Keratan sulfate biosynthesis'	'cmpacna[g] + ksii_core4_pre1[g] -> h[g] + ksii_core4_pre2[g] + cmp[g] '
'S23Tg'	1	0	0.0279616	0.0215963	6482	6.70296	7.93545	0.0100599	'O-Glycan Biosynthesis'	'T_antigen[g] + cmpacna[g] -> h[g] + cmp[g] + sT_antigen[g] '
'SBTR'	1	0	7.01944	4.69671	8574	8.7418	10.0281	0.0255309	'Fructose and Mannose Metabolism'	'h[c] + nadph[c] + glc_D[c] -> nadp[c] + sbt_D[c] '
'SMPD3g'	1	0	0.102514	0.0728194	55512	6.50778	10.1339	0.00236984	'Sphingolipid Metabolism'	'h2o[g] + sphmyln_hs[g] -> h[g] + crm_hs[g] + cholp[g] '
'SMPD3l'	1	0	0.0176019	0.0143003	55512	6.50778	10.1339	0.00236984	'Sphingolipid Metabolism'	'h2o[l] + sphmyln_hs[l] -> h[l] + crm_hs[l] + cholp[l] '
'STS1'	1	0	0.0696787	0.0455514	412	9.24647	10.4182	0.0321156	'Steroid Metabolism'	'h2o[c] + dheas[c] -> h[c] + dhea[c] + so4[c] '
'STS2'	1	0	0.0641017	0.0462985	412	9.24647	10.4182	0.0321156	'Steroid Metabolism'	'h2o[c] + estrones[c] -> h[c] + estrone[c] + so4[c] '
'STS3'	1	0	0.0648103	0.0454078	412	9.24647	10.4182	0.0321156	'Steroid Metabolism'	'h2o[c] + chsterols[c] -> h[c] + chsterol[c] + so4[c] '
'STS4'	1	0	0.0620252	0.0517163	412	9.24647	10.4182	0.0321156	'Steroid Metabolism'	'h2o[c] + prgnlones[c] -> h[c] + so4[c] + prgnlone[c] '
'TTDCPT1'	1	0	0.0146931	0.00767119	1374	5.91516	9.52636	0.00287333	'Carnitine shuttle'	'crn[c] + tdcoa[c] -> coa[c] + ttdcrn[c] '
'URIK1'	1	0	0.267768	0.197521	7371	9.33932	10.518	0.0402315	'Pyrimidine Biosynthesis'	'atp[c] + uri[c] -> h[c] + adp[c] + ump[c] '
'VACCCPT1'	1	0	0.00931517	0.0053111	1374	5.91516	9.52636	0.00287333	'Carnitine shuttle'	'crn[c] + vacccoa[c] -> coa[c] + vacccrn[c] '

## Sheet: Table S9
Table S9: Results of the single gene deletion. Knock-out = KO.
Molt-4	CCRF-CEM unique KO genes	Common KO genes
5832.1	2805.1	10558.1
2271.1	316.1	10606.1
26227.1	6539.1	10654.1
	262.1	10682.1
	55349.1	10975.1
	1468.1	1537.1
	57026.1	1595.1
	4953.1	1717.1
	55163.1	1718.1
	8566.1	1719.1
	6723.1	1723.1
		1841.1
		2194.1
		2222.1
		2224.1
		22934.1
		23761.1
		2531.1
		259230.1
		27089.1
		2729.1
		2730.1
		2819.1
		290.1
		2937.1
		2987.1
		3156.1
		3295.1
		4047.1
		435.1
		4519.1
		4597.1
		4598.1
		471.1
		4942.1
		5009.1
		50814.1
		51477.1
		51727.1
		5198.1
		54675.1
		5471.1
		57678.1
		586.1
		6240.1
		6241.1
		6307.1
		6309.1
		6576.1
		6713.1
		7108.1
		7298.1
		7372.1
		7381.1
		7384.1
		7385.1
		7386.1
		7388.1
		790.1
		79017.1
		8833.1
		9489.1
		9517.1

[truncated: 9 more sheets: Table 10, Table S11, Table S12, Table S13, Table S14, Table S15, Table S16, Table S17, Table S18]
